# Supplementary material for: Insight into gut dysbiosis of patients with inflammatory bowel disease and ischemic colitis
Source: Front Microbiol. 2023 May 11;14:1174832. doi: 10.3389/fmicb.2023.1174832 (PMC10211348; doi:10.3389/fmicb.2023.1174832)
Supplement: Supplementary file 2 [file Table_2.xlsx]

## Sheet: Table S2
	Supplementary Table S2
	List of primers that were used to quantify the specific 16S rRNA gene from the faecal samples
	1) Faecalibacterium prausnitzii
	Primers	Sequence	Product size	Reference
	FpF	5′-CCA TGA ATT GCC TTC AAA ACT GTT-3′	141 bp	[1]
	FpR	5′-GAG CCT CAG CGT CAG TTG GT-3′
	2) Latilactobacillus sakei
	Primers	Sequence	Product size	Reference
	LsF	5′-TCG AAC GCA CTC TCG TTT AG-3′	182 bp	[2]
	LsR	5′- CGA AAC CAT CTT TCA ACC CT-3′
	3) Ligilactobacillus ruminis
	Primers	Sequence	Product size	Reference
	LrF	5′- TTG CAT TCA CCG AAA GAA GC-3′	130 bp	[2]
	LrR	5′- CAT AAA CAT CAT GCG GTG TTC-3′
	4) Escherichia coli
	Primers	Sequence	Product size	Reference
	EcF	5′- TGA TTG GCA AAA TCT GGC CG-3′	211 bp	[3]
	EcR	5′- GAA ATC GCC CAA ATC GCC AT-3′
	5) Enterococcus faecalis
	Primers	Sequence	Product size	Reference
	EfF	5′- CCG AGT GCT TGC ACT CAA TTG G-3′	137 bp	[4]
	EfR	5′- CTC TTA TGC CAT GCG GCA TAA AC-3′
	6) Enterococcus faecium
	Primers	Sequence	Product size	Reference
	EfmF	5′- ATC CCT CTG GGC ACG CAC-3′	248 bp	[5]
	EfmR	5′- ACA TAC ACG CCC AAT CGT TTC-3′
	7) Total bacteria
	Primers	Sequence	Product size	Reference
	TBF	5′-GCC AGC AGC CGC GGT AA-3′	290 bp	[1]
	FBR	5′-GAC TAC CAG GGT ATC TAA T-3′
	References
	1. Varela E, Manichanh C, Gallart M, Torrejón A, Borruel N, Casellas F, et al. Colonisation by Faecalibacterium prausnitzii and maintenance of clinical remission in patients with ulcerative colitis. Aliment Pharmacol Ther. Aliment Pharmacol Ther; 2013;38:151–61.
	2. Kim E, Yang SM, Lim B, Park SH, Rackerby B, Kim HY. Design of PCR assays to specifically detect and identify 37 Lactobacillus species in a single 96 well plate. BMC Microbiol. BioMed Central Ltd.; 2020;20:1–14.
	3. Walker DI, McQuillan J, Taiwo M, Parks R, Stenton CA, Morgan H, et al. A highly specific Escherichia coli qPCR and its comparison with existing methods for environmental waters. Water Res. Water Res; 2017;126:101–10.
	4. Sedgley CM, Nagel AC, Shelburne CE, Clewell DB, Appelbe O, Molander A. Quantitative real-time PCR detection of oral Enterococcus faecalis in humans. Arch Oral Biol. Arch Oral Biol; 2005;50:575–83.
	5. Dehbashi S, Tahmasebi H, Sedighi P, Davarian F, Arabestani MR. Development of high-resolution melting curve analysis in rapid detection of vanA gene, Enterococcus faecalis, and Enterococcus faecium from clinical isolates. Trop Med Health. BioMed Central Ltd.; 2020;48:1–12.
