# Supplementary material for: Insight into gut dysbiosis of patients with inflammatory bowel disease and ischemic colitis
Source: Front Microbiol. 2023 May 11;14:1174832. doi: 10.3389/fmicb.2023.1174832 (PMC10211348; doi:10.3389/fmicb.2023.1174832)
Supplement: Supplementary file 3 [file Table_3.xlsx]

## Sheet: Table S3
Supplementary Table S3
Bacterial strains isolated from disease-associated [IBD (inflammatory bowel disease) and IC (ischemic colitis)] faecal samples
SN	Strains	Top hit species	Strain	16S rRNA gene sequence similarity (%)	Classification	NCBI accession numbers
1	B12-E-1	Staphylococcus argenteus	MSHR1132	100	Bacteria;Firmicutes;Bacilli;Bacillales;Staphylococcaceae;Staphylococcus	OK271652
2	B12-E-100	Staphylococcus argenteus	MSHR1132	100	Bacteria;Firmicutes;Bacilli;Bacillales;Staphylococcaceae;Staphylococcus	OK271656
3	B12-E-101	Staphylococcus argenteus	MSHR1132	100	Bacteria;Firmicutes;Bacilli;Bacillales;Staphylococcaceae;Staphylococcus	OK271657
4	B12-E-2	Staphylococcus argenteus	MSHR1132	100	Bacteria;Firmicutes;Bacilli;Bacillales;Staphylococcaceae;Staphylococcus	OK271653
5	B12-E-3	Staphylococcus epidermidis	NCTC 11047	99.93	Bacteria;Firmicutes;Bacilli;Bacillales;Staphylococcaceae;Staphylococcus	OK271654
6	B12-E-4	Staphylococcus argenteus	MSHR1132	100	Bacteria;Firmicutes;Bacilli;Bacillales;Staphylococcaceae;Staphylococcus	OK271655
7	B12-P-100	Bacillus licheniformis	ATCC 14580	99.86	Bacteria;Firmicutes;Bacilli;Bacillales;Bacillaceae;Bacillus	OK271658
8	B1-E-1	Escherichia fergusonii	ATCC 35469	99.8	Bacteria;Proteobacteria;Gammaproteobacteria;Enterobacterales;Enterobacteriaceae;Escherichia	OK271489
9	B1-E-100	Clostridium perfringens	ATCC 13124	99.86	Bacteria;Firmicutes;Clostridia;Clostridiales;Clostridiaceae;Clostridium	OK271493
10	B1-E-101	Ligilactobacillus ruminis	NBRC 102161	99.93	Bacteria;Firmicutes;Bacilli;Lactobacillales;Lactobacillaceae;Ligilactobacillus	OK271494
11	B1-E-102	Bifidobacterium longum subsp. longum	JCM 1217	99.86	Bacteria;Actinobacteria;Actinomycetia;Bifidobacteriales;Bifidobacteriaceae;Bifidobacterium	OK271495
12	B1-E-2	Kalamiella piersonii	IIIF1SW-P2	100	Bacteria;Proteobacteria;Gammaproteobacteria;Enterobacterales;Erwiniaceae;Kalamiella	OK271490
13	B1-E-3	Kalamiella piersonii	IIIF1SW-P2	100	Bacteria;Proteobacteria;Gammaproteobacteria;Enterobacterales;Erwiniaceae;Kalamiella	OK271491
14	B1-E-4	Kalamiella piersonii	IIIF1SW-P2	100	Bacteria;Proteobacteria;Gammaproteobacteria;Enterobacterales;Erwiniaceae;Kalamiella	OK271492
15	B1-K-100	Kalamiella piersonii	IIIF1SW-P2	100	Bacteria;Proteobacteria;Gammaproteobacteria;Enterobacterales;Erwiniaceae;Kalamiella	OK271496
16	B1-K-101	Schleiferilactobacillus harbinensis	DSM 16991	100	Bacteria;Firmicutes;Bacilli;Lactobacillales;Lactobacillaceae;Schleiferilactobacillus	OK271497
17	B1-K-102	Kalamiella piersonii	IIIF1SW-P2	100	Bacteria;Proteobacteria;Gammaproteobacteria;Enterobacterales;Erwiniaceae;Kalamiella	OK271498
18	B1-K-103	Lacticaseibacillus rhamnosus	JCM 1136	100	Bacteria;Firmicutes;Bacilli;Lactobacillales;Lactobacillaceae;Lacticaseibacillus	OK271499
19	B1-M-1	Enterococcus gallinarum	NBRC 100675	99.93	Bacteria;Firmicutes;Bacilli;Lactobacillales;Enterococcaceae;Enterococcus	OK271500
20	B1-M-100	Clostridium paraputrificum	ATCC 25780	99.79	Bacteria;Firmicutes;Clostridia;Clostridiales;Clostridiaceae;Clostridium	OK271505
21	B1-M-101	Kalamiella piersonii	IIIF1SW-P2	100	Bacteria;Proteobacteria;Gammaproteobacteria;Enterobacterales;Erwiniaceae;Kalamiella	OK271506
22	B1-M-102	Kalamiella piersonii	IIIF1SW-P2	100	Bacteria;Proteobacteria;Gammaproteobacteria;Enterobacterales;Erwiniaceae;Kalamiella	OK271507
23	B1-M-2	Enterococcus avium	ATCC 14025	99.93	Bacteria;Firmicutes;Bacilli;Lactobacillales;Enterococcaceae;Enterococcus	OK271501
24	B1-M-3	Enterococcus avium	ATCC 14025	99.93	Bacteria;Firmicutes;Bacilli;Lactobacillales;Enterococcaceae;Enterococcus	OK271502
25	B1-M-4	Kalamiella piersonii	IIIF1SW-P2	100	Bacteria;Proteobacteria;Gammaproteobacteria;Enterobacterales;Erwiniaceae;Kalamiella	OK271503
26	B1-M-5	Escherichia fergusonii	ATCC 35469	99.93	Bacteria;Proteobacteria;Gammaproteobacteria;Enterobacterales;Enterobacteriaceae;Escherichia	OK271504
27	B1-P-100	Paraclostridium benzoelyticum	JC272	100	Bacteria;Firmicutes;Clostridia;Clostridiales;Peptostreptococcaceae;Paraclostridium	OK271508
28	B1-P-101	Enterococcus faecium	LMG 11423	99.65	Bacteria;Firmicutes;Bacilli;Lactobacillales;Enterococcaceae;Enterococcus	OK271509
29	B1-P-102	Kalamiella piersonii	IIIF1SW-P2	100	Bacteria;Proteobacteria;Gammaproteobacteria;Enterobacterales;Erwiniaceae;Kalamiella	OK271510
30	B1-P-103	Paraclostridium benzoelyticum	JC272	100	Bacteria;Firmicutes;Clostridia;Clostridiales;Peptostreptococcaceae;Paraclostridium	OK271511
31	B2-B-1	Escherichia fergusonii	ATCC 35469	99.86	Bacteria;Proteobacteria;Gammaproteobacteria;Enterobacterales;Enterobacteriaceae;Escherichia	OK271512
32	B2-B-2	Escherichia fergusonii	ATCC 35469	99.73	Bacteria;Proteobacteria;Gammaproteobacteria;Enterobacterales;Enterobacteriaceae;Escherichia	OK271513
33	B2-B-5	Lacticaseibacillus saniviri	DSM 24301	100	Bacteria;Firmicutes;Bacilli;Lactobacillales;Lactobacillaceae;Lacticaseibacillus	OK271514
34	B2-B-6	Leuconostoc mesenteroides subsp. mesenteroides	ATCC 8293	100	Bacteria;Firmicutes;Bacilli;Lactobacillales;Lactobacillaceae;Leuconostoc	OK271515
35	B2-C-1	Klebsiella aerogenes	KCTC 2190	99.86	Bacteria;Proteobacteria;Gammaproteobacteria;Enterobacterales;Enterobacteriaceae;Klebsiella	OK271516
36	B2-C-3	Escherichia fergusonii	ATCC 35469	99.86	Bacteria;Proteobacteria;Gammaproteobacteria;Enterobacterales;Enterobacteriaceae;Escherichia	OK271517
37	B2-C-4	Raoultella ornithinolytica	JCM 6096	99.93	Bacteria;Proteobacteria;Gammaproteobacteria;Enterobacterales;Enterobacteriaceae;Raoultella	OK271518
38	B2-C-4	Raoultella ornithinolytica	JCM 6096	99.86	Bacteria;Proteobacteria;Gammaproteobacteria;Enterobacterales;Enterobacteriaceae;Raoultella	OK271519
39	B2-C-7	Hafnia alvei	ATCC 13337	97.63	Bacteria;Proteobacteria;Gammaproteobacteria;Enterobacterales;Hafniaceae;Hafnia	ON394629
40	B2-D-1	Latilactobacillus sakei subsp. sakei	JCM 1157	99.93	Bacteria;Firmicutes;Bacilli;Lactobacillales;Lactobacillaceae;Latilactobacillus	OK271520
41	B2-D-10	Latilactobacillus sakei subsp. sakei	JCM 1157	99.8	Bacteria;Firmicutes;Bacilli;Lactobacillales;Lactobacillaceae;Latilactobacillus	OK271529
42	B2-D-100	Latilactobacillus sakei subsp. sakei	JCM 1157	100	Bacteria;Firmicutes;Bacilli;Lactobacillales;Lactobacillaceae;Latilactobacillus	OK271530
43	B2-D-101	Latilactobacillus sakei subsp. sakei	JCM 1157	99.73	Bacteria;Firmicutes;Bacilli;Lactobacillales;Lactobacillaceae;Latilactobacillus	OK271531
44	B2-D-102	Bifidobacterium bifidum	ATCC 29521	99.59	Bacteria;Actinobacteria;Actinomycetia;Bifidobacteriales;Bifidobacteriaceae;Bifidobacterium	OK271532
45	B2-D-103	Bifidobacterium bifidum	ATCC 29521	99.72	Bacteria;Actinobacteria;Actinomycetia;Bifidobacteriales;Bifidobacteriaceae;Bifidobacterium	OK271533
46	B2-D-104	Kalamiella piersonii	IIIF1SW-P2	100	Bacteria;Proteobacteria;Gammaproteobacteria;Enterobacterales;Erwiniaceae;Kalamiella	OK271534
47	B2-D-105	Latilactobacillus sakei subsp. sakei	JCM 1157	99.67	Bacteria;Firmicutes;Bacilli;Lactobacillales;Lactobacillaceae;Latilactobacillus	OK271535
48	B2-D-106	Latilactobacillus sakei subsp. sakei	JCM 1157	100	Bacteria;Firmicutes;Bacilli;Lactobacillales;Lactobacillaceae;Latilactobacillus	OK271536
49	B2-D-107	Kalamiella piersonii	IIIF1SW-P2	100	Bacteria;Proteobacteria;Gammaproteobacteria;Enterobacterales;Erwiniaceae;Kalamiella	OK271537
50	B2-D-108	Kalamiella piersonii	IIIF1SW-P2	100	Bacteria;Proteobacteria;Gammaproteobacteria;Enterobacterales;Erwiniaceae;Kalamiella	OK271538
51	B2-D-2	Latilactobacillus sakei subsp. sakei	JCM 1157	99.8	Bacteria;Firmicutes;Bacilli;Lactobacillales;Lactobacillaceae;Latilactobacillus	OK271521
52	B2-D-3	Latilactobacillus sakei subsp. sakei	JCM 1157	100	Bacteria;Firmicutes;Bacilli;Lactobacillales;Lactobacillaceae;Latilactobacillus	OK271522
53	B2-D-4	Micrococcus luteus	NCTC 2665	99.52	Bacteria;Actinobacteria;Actinomycetia;Micrococcales;Micrococcaceae;Micrococcus	OK271523
54	B2-D-5	Lacticaseibacillus paracasei subsp. tolerans	JCM 1171	99.93	Bacteria;Firmicutes;Bacilli;Lactobacillales;Lactobacillaceae;Lacticaseibacillus	OK271524
55	B2-D-6	Latilactobacillus sakei subsp. sakei	JCM 1157	100	Bacteria;Firmicutes;Bacilli;Lactobacillales;Lactobacillaceae;Latilactobacillus	OK271525
56	B2-D-7	Kalamiella piersonii	IIIF1SW-P2	100	Bacteria;Proteobacteria;Gammaproteobacteria;Enterobacterales;Erwiniaceae;Kalamiella	OK271526
57	B2-D-8	Latilactobacillus sakei subsp. sakei	JCM 1157	99.93	Bacteria;Firmicutes;Bacilli;Lactobacillales;Lactobacillaceae;Latilactobacillus	OK271527
58	B2-D-9	Lacticaseibacillus paracasei subsp. tolerans	JCM 1171	100	Bacteria;Firmicutes;Bacilli;Lactobacillales;Lactobacillaceae;Lacticaseibacillus	OK271528
59	B2-E-1	Citrobacter braakii	ATCC 51113	99.5	Bacteria;Proteobacteria;Gammaproteobacteria;Enterobacterales;Enterobacteriaceae;Citrobacter	OK271539
60	B2-E-10	Citrobacter murliniae	CDC 2970-59	99.59	Bacteria;Proteobacteria;Gammaproteobacteria;Enterobacterales;Enterobacteriaceae;Citrobacter	OK271548
61	B2-E-100	Bifidobacterium longum subsp. longum	JCM 1217	99.86	Bacteria;Actinobacteria;Actinomycetia;Bifidobacteriales;Bifidobacteriaceae;Bifidobacterium	OK271550
62	B2-E-101	Lacticaseibacillus rhamnosus	JCM 1136	100	Bacteria;Firmicutes;Bacilli;Lactobacillales;Lactobacillaceae;Lacticaseibacillus	OK271551
63	B2-E-102	Bifidobacterium dentium	DSM 20436	99.52	Bacteria;Actinobacteria;Actinomycetia;Bifidobacteriales;Bifidobacteriaceae;Bifidobacterium	OK271552
64	B2-E-103	Ligilactobacillus ruminis	NBRC 102161	99.93	Bacteria;Firmicutes;Bacilli;Lactobacillales;Lactobacillaceae;Ligilactobacillus	OK271553
65	B2-E-104	Bifidobacterium dentium	DSM 20436	99.52	Bacteria;Actinobacteria;Actinomycetia;Bifidobacteriales;Bifidobacteriaceae;Bifidobacterium	OK271554
66	B2-E-105	Clostridium perfringens	ATCC 13124	99.86	Bacteria;Firmicutes;Clostridia;Clostridiales;Clostridiaceae;Clostridium	OK271555
67	B2-E-11	Enterococcus gallinarum	NBRC 100675	99.93	Bacteria;Firmicutes;Bacilli;Lactobacillales;Enterococcaceae;Enterococcus	OK271549
68	B2-E-2	Raoultella ornithinolytica	JCM 6096	100	Bacteria;Proteobacteria;Gammaproteobacteria;Enterobacterales;Enterobacteriaceae;Raoultella	OK271540
69	B2-E-3	Escherichia fergusonii	ATCC 35469	99.86	Bacteria;Proteobacteria;Gammaproteobacteria;Enterobacterales;Enterobacteriaceae;Escherichia	OK271541
70	B2-E-4	Citrobacter braakii	ATCC 51113	99.8	Bacteria;Proteobacteria;Gammaproteobacteria;Enterobacterales;Enterobacteriaceae;Citrobacter	OK271542
71	B2-E-5	Escherichia fergusonii	ATCC 35469	99.8	Bacteria;Proteobacteria;Gammaproteobacteria;Enterobacterales;Enterobacteriaceae;Escherichia	OK271543
72	B2-E-6	Escherichia fergusonii	ATCC 35469	99.86	Bacteria;Proteobacteria;Gammaproteobacteria;Enterobacterales;Enterobacteriaceae;Escherichia	OK271544
73	B2-E-7	Kalamiella piersonii	IIIF1SW-P2	100	Bacteria;Proteobacteria;Gammaproteobacteria;Enterobacterales;Erwiniaceae;Kalamiella	OK271545
74	B2-E-8	Enterococcus gallinarum	NBRC 100675	99.93	Bacteria;Firmicutes;Bacilli;Lactobacillales;Enterococcaceae;Enterococcus	OK271546
75	B2-E-9	Streptococcus lutetiensis	CIP 106849	99.93	Bacteria;Firmicutes;Bacilli;Lactobacillales;Streptococcaceae;Streptococcus	OK271547
76	B2-F-1	Escherichia fergusonii	ATCC 35469	99.86	Bacteria;Proteobacteria;Gammaproteobacteria;Enterobacterales;Enterobacteriaceae;Escherichia	OK271556
77	B2-F-100	Bacteroides thetaiotaomicron	VPI-5482	99.79	Bacteria;Bacteroidetes;Bacteroidia;Bacteroidales;Bacteroidaceae;Bacteroides	OK271564
78	B2-F-101	Parabacteroides distasonis	ATCC 8503	99.03	Bacteria;Bacteroidetes;Bacteroidia;Bacteroidales;Porphyromonadaceae;Parabacteroides	OK271565
79	B2-F-103	Enterococcus avium	ATCC 14025	99.93	Bacteria;Firmicutes;Bacilli;Lactobacillales;Enterococcaceae;Enterococcus	OK271566
80	B2-F-105	Fusobacterium varium	ATCC 8501	99.72	Bacteria;Fusobacteria;Fusobacteriia;Fusobacteriales;Fusobacteriaceae;Fusobacterium	OK271567
81	B2-F-106	Phocaeicola vulgatus	ATCC 8482	99.66	Bacteria;Bacteroidetes;Bacteroidia;Bacteroidales;Bacteroidaceae;Phocaeicola	OK271568
82	B2-F-107	Phocaeicola vulgatus	ATCC 8482	99.66	Bacteria;Bacteroidetes;Bacteroidia;Bacteroidales;Bacteroidaceae;Phocaeicola	OK271569
83	B2-F-108	Parabacteroides distasonis	ATCC 8503	99.03	Bacteria;Bacteroidetes;Bacteroidia;Bacteroidales;Porphyromonadaceae;Parabacteroides	OK271570
84	B2-F-109	Parabacteroides distasonis	ATCC 8503	99.03	Bacteria;Bacteroidetes;Bacteroidia;Bacteroidales;Porphyromonadaceae;Parabacteroides	OK271571
85	B2-F-110	Parabacteroides distasonis	ATCC 8503	99.03	Bacteria;Bacteroidetes;Bacteroidia;Bacteroidales;Porphyromonadaceae;Parabacteroides	OK271572
86	B2-F-111	Enterococcus avium	ATCC 14025	99.93	Bacteria;Firmicutes;Bacilli;Lactobacillales;Enterococcaceae;Enterococcus	OK271573
87	B2-F-112	Alistipes onderdonkii subsp. onderdonkii	DSM 19147	99.86	Bacteria;Bacteroidetes;Bacteroidia;Bacteroidales;Rikenellaceae;Alistipes	OK271574
88	B2-F-113	Enterococcus faecium	LMG 11423	99.8	Bacteria;Firmicutes;Bacilli;Lactobacillales;Enterococcaceae;Enterococcus	OK271575
89	B2-F-115	Parabacteroides goldsteinii	DSM 19448	98.29	Bacteria;Bacteroidetes;Bacteroidia;Bacteroidales;Porphyromonadaceae;Parabacteroides	MZ350191
90	B2-F-116	Bacteroides ovatus	ATCC 8483	99.38	Bacteria;Bacteroidetes;Bacteroidia;Bacteroidales;Bacteroidaceae;Bacteroides	OK271576
91	B2-F-117	Enterococcus faecium	LMG 11423	99.8	Bacteria;Firmicutes;Bacilli;Lactobacillales;Enterococcaceae;Enterococcus	OK271577
92	B2-F-118	Catabacter hongkongensis	HKU16	100	Bacteria;Firmicutes;Clostridia;Clostridiales;Christensenellaceae;Catabacter	OK271578
93	B2-F-119	Parabacteroides distasonis	ATCC 8503	99.03	Bacteria;Bacteroidetes;Bacteroidia;Bacteroidales;Porphyromonadaceae;Parabacteroides	OK271579
94	B2-F-120	Parabacteroides distasonis	ATCC 8503	99.03	Bacteria;Bacteroidetes;Bacteroidia;Bacteroidales;Porphyromonadaceae;Parabacteroides	OK271580
95	B2-F-2	Proteus terrae	N5/687	99.86	Bacteria;Proteobacteria;Gammaproteobacteria;Enterobacterales;Morganellaceae;Proteus	OK271557
96	B2-F-3	Proteus terrae	N5/687	99.86	Bacteria;Proteobacteria;Gammaproteobacteria;Enterobacterales;Morganellaceae;Proteus	OK271558
97	B2-F-5	Enterococcus avium	ATCC 14025	99.93	Bacteria;Firmicutes;Bacilli;Lactobacillales;Enterococcaceae;Enterococcu	OK271559
98	B2-F-6	Enterococcus faecium	LMG 11423	99.79	Bacteria;Firmicutes;Bacilli;Lactobacillales;Enterococcaceae;Enterococcus	OK271560
99	B2-F-7	Enterococcus faecium	LMG 11423	99.8	Bacteria;Firmicutes;Bacilli;Lactobacillales;Enterococcaceae;Enterococcus	OK271561
100	B2-F-8	Enterococcus faecium	LMG 11423	99.72	Bacteria;Firmicutes;Bacilli;Lactobacillales;Enterococcaceae;Enterococcus	OK271562
101	B2-F-9	Enterococcus avium	ATCC 14025	99.93	Bacteria;Firmicutes;Bacilli;Lactobacillales;Enterococcaceae;Enterococcus	OK271563
102	B2-H-1	Escherichia fergusonii	ATCC 35469	99.93	Bacteria;Proteobacteria;Gammaproteobacteria;Enterobacterales;Enterobacteriaceae;Escherichia	OK271581
103	B2-K-1	Escherichia fergusonii	ATCC 35469	99.73	Bacteria;Proteobacteria;Gammaproteobacteria;Enterobacterales;Enterobacteriaceae;Escherichia	OK271582
104	B2-K-100	Staphylococcus epidermidis	NCTC 11047	100	Bacteria;Firmicutes;Bacilli;Bacillales;Staphylococcaceae;Staphylococcus	OK271587
105	B2-K-101	Clostridioides mangenotii	DSM 1289	98.8	Bacteria;Firmicutes;Clostridia;Clostridiales;Peptostreptococcaceae;Clostridioides	MZ350192
106	B2-K-3	Klebsiella quasipneumoniae subsp. quasipneumoniae	01A030	99.86	Bacteria;Proteobacteria;Gammaproteobacteria;Enterobacterales;Enterobacteriaceae;Klebsiella	OK271583
107	B2-K-4	Lacticaseibacillus paracasei subsp. tolerans	JCM 1171	100	Bacteria;Firmicutes;Bacilli;Lactobacillales;Lactobacillaceae;Lacticaseibacillus	OK271584
108	B2-K-5	Enterococcus avium	ATCC 14025	99.93	Bacteria;Firmicutes;Bacilli;Lactobacillales;Enterococcaceae;Enterococcus	OK271585
109	B2-K-6	Lacticaseibacillus rhamnosus	JCM 1136	100	Bacteria;Firmicutes;Bacilli;Lactobacillales;Lactobacillaceae;Lacticaseibacillus	OK271586
110	B2-M-1	Klebsiella variicola subsp. variicola	DSM 15968	99.73	Bacteria;Proteobacteria;Gammaproteobacteria;Enterobacterales;Enterobacteriaceae;Klebsiella	OK271588
111	B2-M-100	Clostridium butyricum	DSM 10702	99.93	Bacteria;Firmicutes;Clostridia;Clostridiales;Clostridiaceae;Clostridium	OK271596
112	B2-M-101	Enterococcus avium	ATCC 14025	99.93	Bacteria;Firmicutes;Bacilli;Lactobacillales;Enterococcaceae;Enterococcus	OK271597
113	B2-M-102	Enterococcus faecalis	ATCC 19433	100	Bacteria;Firmicutes;Bacilli;Lactobacillales;Enterococcaceae;Enterococcus	OK271598
114	B2-M-103	Kalamiella piersonii	IIIF1SW-P2	100	Bacteria;Proteobacteria;Gammaproteobacteria;Enterobacterales;Erwiniaceae;Kalamiella	OK271599
115	B2-M-104	Clostridium tertium	DSM 2485	100	Bacteria;Firmicutes;Clostridia;Clostridiales;Clostridiaceae;Clostridium	OK271600
116	B2-M-11	Enterococcus faecium	LMG 11423	99.8	Bacteria;Firmicutes;Bacilli;Lactobacillales;Enterococcaceae;Enterococcus	OK271595
117	B2-M-2	Klebsiella variicola subsp. variicola	DSM 15968	99.79	Bacteria;Proteobacteria;Gammaproteobacteria;Enterobacterales;Enterobacteriaceae;Klebsiella	OK271589
118	B2-M-4	Kalamiella piersonii	IIIF1SW-P2	100	Bacteria;Proteobacteria;Gammaproteobacteria;Enterobacterales;Erwiniaceae;Kalamiella	OK271590
119	B2-M-5	Kalamiella piersonii	IIIF1SW-P2	100	Bacteria;Proteobacteria;Gammaproteobacteria;Enterobacterales;Erwiniaceae;Kalamiella	OK271591
120	B2-M-6	Escherichia fergusonii	ATCC 35469	99.93	Bacteria;Proteobacteria;Gammaproteobacteria;Enterobacterales;Enterobacteriaceae;Escherichia	OK271592
121	B2-M-7	Lacticaseibacillus paracasei subsp. tolerans	JCM 1171	100	Bacteria;Firmicutes;Bacilli;Lactobacillales;Lactobacillaceae;Lacticaseibacillus	OK271593
122	B2-M-9	Enterococcus avium	ATCC 14025	99.93	Bacteria;Firmicutes;Bacilli;Lactobacillales;Enterococcaceae;Enterococcus	OK271594
123	B2-N-1	Klebsiella quasipneumoniae subsp. quasipneumoniae	01A030	99.79	Bacteria;Proteobacteria;Gammaproteobacteria;Enterobacterales;Enterobacteriaceae;Klebsiella	OK271601
124	B2-N-100	Alistipes finegoldii	DSM 17242	99.79	Bacteria;Bacteroidetes;Bacteroidia;Bacteroidales;Rikenellaceae;Alistipes	OK271610
125	B2-N-101	Enterococcus faecalis	ATCC 19433	100	Bacteria;Firmicutes;Bacilli;Lactobacillales;Enterococcaceae;Enterococcus	OK271611
126	B2-N-102	Parabacteroides merdae	ATCC 43184	99.86	Bacteria;Bacteroidetes;Bacteroidia;Bacteroidales;Porphyromonadaceae;Parabacteroides	OK271612
127	B2-N-104	Enterococcus faecalis	ATCC 19433	100	Bacteria;Firmicutes;Bacilli;Lactobacillales;Enterococcaceae;Enterococcus	OK271613
128	B2-N-105	Enterococcus faecium	LMG 11423	99.86	Bacteria;Firmicutes;Bacilli;Lactobacillales;Enterococcaceae;Enterococcus	OK271614
129	B2-N-106	Enterococcus faecalis	ATCC 19433	100	Bacteria;Firmicutes;Bacilli;Lactobacillales;Enterococcaceae;Enterococcus	OK271615
130	B2-N-107	Enterococcus faecium	LMG 11423	99.86	Bacteria;Firmicutes;Bacilli;Lactobacillales;Enterococcaceae;Enterococcus	OK271616
131	B2-N-108	Klebsiella variicola subsp. variicola	DSM 15968	99.86	Bacteria;Proteobacteria;Gammaproteobacteria;Enterobacterales;Enterobacteriaceae;Klebsiella	OK271617
132	B2-N-109	Parabacteroides distasonis	ATCC 8503	98.75	Bacteria;Bacteroidetes;Bacteroidia;Bacteroidales;Porphyromonadaceae;Parabacteroides	MZ350193
133	B2-N-110	Alistipes onderdonkii subsp. onderdonkii	DSM 19147	99.86	Bacteria;Bacteroidetes;Bacteroidia;Bacteroidales;Rikenellaceae;Alistipes	OK271618
134	B2-N-2	Citrobacter portucalensis	A60	100	Bacteria;Proteobacteria;Gammaproteobacteria;Enterobacterales;Enterobacteriaceae;Citrobacter	OK271602
135	B2-N-3	Klebsiella variicola subsp. variicola	DSM 15968	99.86	Bacteria;Proteobacteria;Gammaproteobacteria;Enterobacterales;Enterobacteriaceae;Klebsiella	OK271603
136	B2-N-4	Lysinibacillus capsici	PB300	100	Bacteria;Firmicutes;Bacilli;Bacillales;Planococcaceae;Lysinibacillus	OK271604
137	B2-N-5	Enterococcus avium	ATCC 14025	99.86	Bacteria;Firmicutes;Bacilli;Lactobacillales;Enterococcaceae;Enterococcus	OK271605
138	B2-N-6	Enterococcus faecium	LMG 11423	99.86	Bacteria;Firmicutes;Bacilli;Lactobacillales;Enterococcaceae;Enterococcus	OK271606
139	B2-N-7	Enterococcus faecalis	ATCC 19433	100	Bacteria;Firmicutes;Bacilli;Lactobacillales;Enterococcaceae;Enterococcus	OK271607
140	B2-N-8	Klebsiella pneumoniae subsp. ozaenae	ATCC 11296	99.86	Bacteria;Proteobacteria;Gammaproteobacteria;Enterobacterales;Enterobacteriaceae;Klebsiella	OK271608
141	B2-N-9	Lysinibacillus capsici	PB300	100	Bacteria;Firmicutes;Bacilli;Bacillales;Planococcaceae;Lysinibacillus	OK271609
142	B2-P-100	Enterococcus faecium	LMG 11423	99.72	Bacteria;Firmicutes;Bacilli;Lactobacillales;Enterococcaceae;Enterococcus	OK271625
143	B2-P-101	Kalamiella piersonii	IIIF1SW-P2	100	Bacteria;Proteobacteria;Gammaproteobacteria;Enterobacterales;Erwiniaceae;Kalamiella	OK271626
144	B2-P-102	Enterococcus faecium	LMG 11423	99.59	Bacteria;Firmicutes;Bacilli;Lactobacillales;Enterococcaceae;Enterococcus	OK271627
145	B2-P-2	Klebsiella variicola subsp. variicola	DSM 15968	99.73	Bacteria;Proteobacteria;Gammaproteobacteria;Enterobacterales;Enterobacteriaceae;Klebsiella	OK271619
146	B2-P-3	Enterococcus avium	ATCC 14025	99.93	Bacteria;Firmicutes;Bacilli;Lactobacillales;Enterococcaceae;Enterococcus	OK271620
147	B2-P-4	Enterococcus faecium	LMG 11423	99.72	Bacteria;Firmicutes;Bacilli;Lactobacillales;Enterococcaceae;Enterococcus	OK271621
148	B2-P-5	Enterococcus faecalis	ATCC 19433	100	Bacteria;Firmicutes;Bacilli;Lactobacillales;Enterococcaceae;Enterococcu	OK271622
149	B2-P-6	Enterococcus avium	ATCC 14025	99.93	Bacteria;Firmicutes;Bacilli;Lactobacillales;Enterococcaceae;Enterococcus	OK271623
150	B2-P-7	Enterococcus faecium	LMG 11423	99.86	Bacteria;Firmicutes;Bacilli;Lactobacillales;Enterococcaceae;Enterococcus	OK271624
151	B2-Y-1	Enterobacter ludwigii	EN-119	99.66	Bacteria;Proteobacteria;Gammaproteobacteria;Enterobacterales;Enterobacteriaceae;Enterobacter	OK271628
152	B2-Y-2	Enterobacter ludwigii	EN-119	99.73	Bacteria;Proteobacteria;Gammaproteobacteria;Enterobacterales;Enterobacteriaceae;Enterobacter	OK271629
153	B5-D-1	Bacillus licheniformis	ATCC 14580	98.7	Bacteria;Firmicutes;Bacilli;Bacillales;Bacillaceae;Bacillus	OK271630
154	B5-D-100	Enterococcus avium	ATCC 14025	99.93	Bacteria;Firmicutes;Bacilli;Lactobacillales;Enterococcaceae;Enterococcus	OK271635
155	B5-D-101	Shigella flexneri	ATCC 29903	99.25	Bacteria;Proteobacteria;Gammaproteobacteria;Enterobacterales;Enterobacteriaceae;Shigella	OK271636
156	B5-D-102	Enterococcus avium	ATCC 14025	99.93	Bacteria;Firmicutes;Bacilli;Lactobacillales;Enterococcaceae;Enterococcus	OK271637
157	B5-D-2	Enterococcus hulanensis	190-7	100	Bacteria;Firmicutes;Bacilli;Lactobacillales;Enterococcaceae;Enterococcus	OK271631
158	B5-D-3	Enterococcus avium	ATCC 14025	99.93	Bacteria;Firmicutes;Bacilli;Lactobacillales;Enterococcaceae;Enterococcus	OK271632
159	B5-D-4	Kalamiella piersonii	IIIF1SW-P2	100	Bacteria;Proteobacteria;Gammaproteobacteria;Enterobacterales;Erwiniaceae;Kalamiella	OK271633
160	B5-D-5	Kalamiella piersonii	IIIF1SW-P2	100	Bacteria;Proteobacteria;Gammaproteobacteria;Enterobacterales;Erwiniaceae;Kalamiella	OK271634
161	B5-E-100	Enterococcus avium	ATCC 14025	99.93	Bacteria;Firmicutes;Bacilli;Lactobacillales;Enterococcaceae;Enterococcus	OK271641
162	B5-E-101	Lacticaseibacillus rhamnosus	JCM 1136	100	Bacteria;Firmicutes;Bacilli;Lactobacillales;Lactobacillaceae;Lacticaseibacillus	OK271642
163	B5-E-102	Enterococcus avium	ATCC 14025	99.93	Bacteria;Firmicutes;Bacilli;Lactobacillales;Enterococcaceae;Enterococcus	OK271643
164	B5-E-2	Enterococcus gallinarum	NBRC 100675	99.93	Bacteria;Firmicutes;Bacilli;Lactobacillales;Enterococcaceae;Enterococcus	OK271638
165	B5-E-3	Kalamiella piersonii	IIIF1SW-P2	100	Bacteria;Proteobacteria;Gammaproteobacteria;Enterobacterales;Erwiniaceae;Kalamiella	OK271639
166	B5-E-4	Enterococcus gallinarum	NBRC 100675	99.93	Bacteria;Firmicutes;Bacilli;Lactobacillales;Enterococcaceae;Enterococcus	OK271640
167	B5-K-100	Kalamiella piersonii	IIIF1SW-P2	100	Bacteria;Proteobacteria;Gammaproteobacteria;Enterobacterales;Erwiniaceae;Kalamiella	OK271644
168	B5-M-100	Enterococcus faecalis	ATCC 19433	100	Bacteria;Firmicutes;Bacilli;Lactobacillales;Enterococcaceae;Enterococcus	OK271645
169	B5-M-101	Enterococcus faecium	LMG 11423	99.8	Bacteria;Firmicutes;Bacilli;Lactobacillales;Enterococcaceae;Enterococcus	OK271646
170	B5-N-100	Klebsiella pneumoniae subsp. ozaenae	ATCC 11296	99.86	Bacteria;Proteobacteria;Gammaproteobacteria;Enterobacterales;Enterobacteriaceae;Klebsiella	OK271647
171	B5-N-101	Enterococcus faecium	LMG 11423	99.86	Bacteria;Firmicutes;Bacilli;Lactobacillales;Enterococcaceae;Enterococcus	OK271648
172	B5-N-102	Enterococcus faecium	LMG 11423	99.86	Bacteria;Firmicutes;Bacilli;Lactobacillales;Enterococcaceae;Enterococcus	OK271649
173	B5-P-100	Enterococcus faecium	LMG 11423	99.79	Bacteria;Firmicutes;Bacilli;Lactobacillales;Enterococcaceae;Enterococcus	OK271650
174	B5-P-101	Enterococcus faecium	LMG 11423	99.72	Bacteria;Firmicutes;Bacilli;Lactobacillales;Enterococcaceae;Enterococcus	OK271651
175	BA-B-1	Escherichia fergusonii	ATCC 35469	99.66	Bacteria;Proteobacteria;Gammaproteobacteria;Enterobacterales;Enterobacteriaceae;Escherichia	OK271659
176	BA-B-2	Escherichia fergusonii	ATCC 35469	99.86	Bacteria;Proteobacteria;Gammaproteobacteria;Enterobacterales;Enterobacteriaceae;Escherichia	OK271660
177	BA-B-3	Kalamiella piersonii	IIIF1SW-P2	100	Bacteria;Proteobacteria;Gammaproteobacteria;Enterobacterales;Erwiniaceae;Kalamiella	OK271661
178	BA-C-1	Raoultella ornithinolytica	JCM 6096	99.86	Bacteria;Proteobacteria;Gammaproteobacteria;Enterobacterales;Enterobacteriaceae;Raoultella	OK271662
179	BA-C-2	Enterobacter ludwigii	EN-119	99.73	Bacteria;Proteobacteria;Gammaproteobacteria;Enterobacterales;Enterobacteriaceae;Enterobacter	OK271663
180	BA-D-1	Kalamiella piersonii	IIIF1SW-P2	100	Bacteria;Proteobacteria;Gammaproteobacteria;Enterobacterales;Erwiniaceae;Kalamiella	OK271664
181	BA-D-100	Kalamiella piersonii	IIIF1SW-P2	100	Bacteria;Proteobacteria;Gammaproteobacteria;Enterobacterales;Erwiniaceae;Kalamiella	OK271666
182	BA-D-101	Lacticaseibacillus paracasei subsp. tolerans	JCM 1171	100	Bacteria;Firmicutes;Bacilli;Lactobacillales;Lactobacillaceae;Lacticaseibacillus	OK271667
183	BA-D-2	Bacillus hisashii	N-11	100	Bacteria;Firmicutes;Bacilli;Bacillales;Bacillaceae;Bacillus	OK271665
184	BA-E-1	Kalamiella piersonii	IIIF1SW-P2	100	Bacteria;Proteobacteria;Gammaproteobacteria;Enterobacterales;Erwiniaceae;Kalamiella	OK271668
185	BA-E-100	Lacticaseibacillus rhamnosus	JCM 1136	100	Bacteria;Firmicutes;Bacilli;Lactobacillales;Lactobacillaceae;Lacticaseibacillus	OK271671
186	BA-E-101	Kalamiella piersonii	IIIF1SW-P2	100	Bacteria;Proteobacteria;Gammaproteobacteria;Enterobacterales;Erwiniaceae;Kalamiella	OK271672
187	BA-E-2	Klebsiella pneumoniae subsp. pneumoniae	DSM 30104	99.79	Bacteria;Proteobacteria;Gammaproteobacteria;Enterobacterales;Enterobacteriaceae;Klebsiella	OK271669
188	BA-E-3	Kalamiella piersonii	IIIF1SW-P2	100	Bacteria;Proteobacteria;Gammaproteobacteria;Enterobacterales;Erwiniaceae;Kalamiella	OK271670
189	BA-F-1	Shigella flexneri	ATCC 29903T	98.3	Bacteria;Proteobacteria;Gammaproteobacteria;Enterobacterales;Enterobacteriaceae;Escherichia	OK271673
190	BA-F-100	Enterococcus faecium	LMG 11423	99.73	Bacteria;Firmicutes;Bacilli;Lactobacillales;Enterococcaceae;Enterococcus	OK271675
191	BA-F-102	Enterococcus faecium	LMG 11423	99.59	Bacteria;Firmicutes;Bacilli;Lactobacillales;Enterococcaceae;Enterococcus	OK271676
192	BA-F-111	Eubacterium callanderi	DSM 3662	99.93	Bacteria;Firmicutes;Clostridia;Clostridiales;Eubacteriaceae;Eubacterium	OK271677
193	BA-F-2	Escherichia fergusonii	ATCC 35469	99.86	Bacteria;Proteobacteria;Gammaproteobacteria;Enterobacterales;Enterobacteriaceae;Escherichia	OK271674
194	BA-H-1	Corynebacterium simulans	UCL 553	100	Bacteria;Actinobacteria;Actinomycetia;Mycobacteriales;Corynebacteriaceae;Corynebacterium	OK271678
195	BA-K-1	Escherichia fergusonii	ATCC 35469	99.79	Bacteria;Proteobacteria;Gammaproteobacteria;Enterobacterales;Enterobacteriaceae;Escherichia	OK271679
196	BA-K-100	Kalamiella piersonii	IIIF1SW-P2	100	Bacteria;Proteobacteria;Gammaproteobacteria;Enterobacterales;Erwiniaceae;Kalamiella	OK271680
197	BA-K-101	Kalamiella piersonii	IIIF1SW-P2	100	Bacteria;Proteobacteria;Gammaproteobacteria;Enterobacterales;Erwiniaceae;Kalamiella	OK271681
198	BA-M-1	Kalamiella piersonii	IIIF1SW-P2	100	Bacteria;Proteobacteria;Gammaproteobacteria;Enterobacterales;Erwiniaceae;Kalamiella	OK271682
199	BA-M-100	Kalamiella piersonii	IIIF1SW-P2	100	Bacteria;Proteobacteria;Gammaproteobacteria;Enterobacterales;Erwiniaceae;Kalamiella	OK271685
200	BA-M-2	Kalamiella piersonii	IIIF1SW-P2	100	Bacteria;Proteobacteria;Gammaproteobacteria;Enterobacterales;Erwiniaceae;Kalamiella	OK271683
201	BA-M-3	Kalamiella piersonii	IIIF1SW-P2	100	Bacteria;Proteobacteria;Gammaproteobacteria;Enterobacterales;Erwiniaceae;Kalamiella	OK271684
202	BA-N-1	Citrobacter portucalensis	A60	100	Bacteria;Proteobacteria;Gammaproteobacteria;Enterobacterales;Enterobacteriaceae;Citrobacter	OK271686
203	BA-N-100	Klebsiella quasipneumoniae subsp. quasipneumoniae	01A030	99.79	Bacteria;Proteobacteria;Gammaproteobacteria;Enterobacterales;Enterobacteriaceae;Klebsiella	OK271689
204	BA-N-101	Enterococcus avium	ATCC 14025	99.93	Bacteria;Firmicutes;Bacilli;Lactobacillales;Enterococcaceae;Enterococcus	OK271690
205	BA-N-102	Enterococcus faecium	LMG 11423	99.86	Bacteria;Firmicutes;Bacilli;Lactobacillales;Enterococcaceae;Enterococcus	OK271691
206	BA-N-2	Enterococcus faecium	LMG 11423	99.86	Bacteria;Firmicutes;Bacilli;Lactobacillales;Enterococcaceae;Enterococcus	OK271687
207	BA-N-3	Klebsiella pneumoniae subsp. pneumoniae	DSM 30104	99.86	Bacteria;Proteobacteria;Gammaproteobacteria;Enterobacterales;Enterobacteriaceae;Klebsiella	OK271688
208	BA-P-1	Citrobacter portucalensis	A60	99.66	Bacteria;Proteobacteria;Gammaproteobacteria;Enterobacterales;Enterobacteriaceae;Citrobacter	OK271692
209	BA-P-100	Clostridium perfringens	ATCC 13124	99.79	Bacteria;Firmicutes;Clostridia;Clostridiales;Clostridiaceae;Clostridium	OK271694
210	BA-P-101	Kalamiella piersonii	IIIF1SW-P2	100	Bacteria;Proteobacteria;Gammaproteobacteria;Enterobacterales;Erwiniaceae;Kalamiella	OK271695
211	BA-P-2	Citrobacter portucalensis	A60	99.66	Bacteria;Proteobacteria;Gammaproteobacteria;Enterobacterales;Enterobacteriaceae;Citrobacter	OK271693
212	BA-Y-1	Enterobacter ludwigii	EN-119	99.66	Bacteria;Proteobacteria;Gammaproteobacteria;Enterobacterales;Enterobacteriaceae;Enterobacter	OK271696
213	BA-Y-2	Enterobacter ludwigii	EN-119	99.73	Bacteria;Proteobacteria;Gammaproteobacteria;Enterobacterales;Enterobacteriaceae;Enterobacter	OK271697
214	BB-B-1	Enterococcus gallinarum	NBRC 100675	99.93	Bacteria;Firmicutes;Bacilli;Lactobacillales;Enterococcaceae;Enterococcus	OK271698
215	BB-B-100	Klebsiella variicola subsp. variicola	DSM 15968	99.79	Bacteria;Proteobacteria;Gammaproteobacteria;Enterobacterales;Enterobacteriaceae;Klebsiella	OK271702
216	BB-B-101	Escherichia fergusonii	ATCC 35469	99.86	Bacteria;Proteobacteria;Gammaproteobacteria;Enterobacterales;Enterobacteriaceae;Escherichia	OK271703
217	BB-B-2	Latilactobacillus sakei subsp. sakei	JCM 1157	100	Bacteria;Firmicutes;Bacilli;Lactobacillales;Lactobacillaceae;Latilactobacillus;Latilactobacillus sakei	OK271699
218	BB-B-3	Latilactobacillus sakei subsp. sakei	JCM 1157	99.8	Bacteria;Firmicutes;Bacilli;Lactobacillales;Lactobacillaceae;Latilactobacillus	OK271700
219	BB-B-6	Escherichia fergusonii	ATCC 35469	99.86	Bacteria;Proteobacteria;Gammaproteobacteria;Enterobacterales;Enterobacteriaceae;Escherichia	OK271701
220	BB-C-100	Enterococcus faecalis	ATCC 19433	100	Bacteria;Firmicutes;Bacilli;Lactobacillales;Enterococcaceae;Enterococcus	OK271704
221	BB-E-9	Streptococcus lutetiensis	CIP 106849	99.93	Bacteria;Firmicutes;Bacilli;Lactobacillales;Streptococcaceae;Streptococcus	OK271705
222	BB-H-1	Escherichia fergusonii	ATCC 35469	99.93	Bacteria;Proteobacteria;Gammaproteobacteria;Enterobacterales;Enterobacteriaceae;Escherichia	OK271706
223	BB-H-100	Escherichia fergusonii	ATCC 35469	99.93	Bacteria;Proteobacteria;Gammaproteobacteria;Enterobacterales;Enterobacteriaceae;Escherichia	OK271709
224	BB-H-2	Lactobacillus zeae	ATCC 15820	100	Bacteria;Firmicutes;Bacilli;Lactobacillales;Lactobacillaceae;Lacticaseibacillus	OK271707
225	BB-H-3	Enterococcus durans	NBRC 100479	99.73	Bacteria;Firmicutes;Bacilli;Lactobacillales;Enterococcaceae;Enterococcus	OK271708
226	BB-Y-1	Streptococcus mitis	NCTC 12261T	99.59	Bacteria;Firmicutes;Bacilli;Lactobacillales;Streptococcaceae;Streptococcus	OK271710
227	BB-Y-100	Bifidobacterium pseudocatenulatum	DSM 20438	99.86	Bacteria;Actinobacteria;Actinomycetia;Bifidobacteriales;Bifidobacteriaceae;Bifidobacterium	OK271713
228	BB-Y-101	Enterobacter ludwigii	EN-119	99.66	Bacteria;Proteobacteria;Gammaproteobacteria;Enterobacterales;Enterobacteriaceae;Enterobacter	OK271714
229	BB-Y-2	Streptococcus rubneri	LMG 27207	99.52	Bacteria;Firmicutes;Bacilli;Lactobacillales;Streptococcaceae;Streptococcus	OK271711
230	BB-Y-3	Enterococcus avium	ATCC 14025	99.93	Bacteria;Firmicutes;Bacilli;Lactobacillales;Enterococcaceae;Enterococcus	OK271712
231	BG-D-1	Kalamiella piersonii	IIIF1SW-P2	100	Bacteria;Proteobacteria;Gammaproteobacteria;Enterobacterales;Erwiniaceae;Kalamiella	OK271715
232	BG-D-100	Latilactobacillus sakei subsp. sakei	JCM 1157	100	Bacteria;Firmicutes;Bacilli;Lactobacillales;Lactobacillaceae;Latilactobacillus	OK271720
233	BG-D-2	Latilactobacillus sakei subsp. sakei	JCM 1157	99.73	Bacteria;Firmicutes;Bacilli;Lactobacillales;Lactobacillaceae;Latilactobacillus	OK271716
234	BG-D-3	Weissella koreensis	KCTC 3621	99.93	Bacteria;Firmicutes;Bacilli;Lactobacillales;Lactobacillaceae;Weissella	OK271717
235	BG-D-4	Weissella koreensis	KCTC 3621	99.93	Bacteria;Firmicutes;Bacilli;Lactobacillales;Lactobacillaceae;Weissella	OK271718
236	BG-D-5	Latilactobacillus sakei subsp. sakei	JCM 1157	99.93	Bacteria;Firmicutes;Bacilli;Lactobacillales;Lactobacillaceae;Latilactobacillus	OK271719
237	BG-E-1	Escherichia fergusonii	ATCC 35469	99.8	Bacteria;Proteobacteria;Gammaproteobacteria;Enterobacterales;Enterobacteriaceae;Escherichia	OK271721
238	BG-E-100	Escherichia fergusonii	ATCC 35469	99.8	Bacteria;Proteobacteria;Gammaproteobacteria;Enterobacterales;Enterobacteriaceae;Escherichia	OK271724
239	BG-E-101	Enterococcus gallinarum	NBRC 100675	99.93	Bacteria;Firmicutes;Bacilli;Lactobacillales;Enterococcaceae;Enterococcus	OK271725
240	BG-E-102	Kalamiella piersonii	IIIF1SW-P2	100	Bacteria;Proteobacteria;Gammaproteobacteria;Enterobacterales;Erwiniaceae;Kalamiella	OK271726
241	BG-E-103	Ligilactobacillus ruminis	NBRC 102161	99.93	Bacteria;Firmicutes;Bacilli;Lactobacillales;Lactobacillaceae;Ligilactobacillus	OK271727
242	BG-E-2	Kalamiella piersonii	IIIF1SW-P2	100	Bacteria;Proteobacteria;Gammaproteobacteria;Enterobacterales;Erwiniaceae;Kalamiella	OK271722
243	BG-E-3	Lacticaseibacillus rhamnosus	JCM 1136	100	Bacteria;Firmicutes;Bacilli;Lactobacillales;Lactobacillaceae;Lacticaseibacillus	OK271723
244	BG-F-1	Enterococcus faecium	LMG 11423	99.73	Bacteria;Firmicutes;Bacilli;Lactobacillales;Enterococcaceae;Enterococcus	OK271728
245	BG-F-100	Enterococcus faecium	LMG 11423	99.66	Bacteria;Firmicutes;Bacilli;Lactobacillales;Enterococcaceae;Enterococcus	OK271731
246	BG-F-102	Eubacterium callanderi	DSM 3662	99.93	Bacteria;Firmicutes;Clostridia;Clostridiales;Eubacteriaceae;Eubacterium	OK271732
247	BG-F-104	Enterococcus faecium	LMG 11423	99.73	Bacteria;Firmicutes;Bacilli;Lactobacillales;Enterococcaceae;Enterococcus	OK271733
248	BG-F-105	Eggerthella lenta	DSM 2243	99.72	Bacteria;Actinobacteria;Coriobacteriia;Eggerthellales;Eggerthellaceae;Eggerthella	OK271734
249	BG-F-106	Enterococcus faecium	LMG 11423	99.66	Bacteria;Firmicutes;Bacilli;Lactobacillales;Enterococcaceae;Enterococcus	OK271735
250	BG-F-107	Eggerthella lenta	DSM 2243	99.86	Bacteria;Actinobacteria;Coriobacteriia;Eggerthellales;Eggerthellaceae;Eggerthella	OK271736
251	BG-F-108	Enterococcus faecium	LMG 11423	99.66	Bacteria;Firmicutes;Bacilli;Lactobacillales;Enterococcaceae;Enterococcus	OK271737
252	BG-F-2	Enterococcus avium	ATCC 14025	99.93	Bacteria;Firmicutes;Bacilli;Lactobacillales;Enterococcaceae;Enterococcus	OK271729
253	BG-F-3	Enterococcus avium	ATCC 14025	99.93	Bacteria;Firmicutes;Bacilli;Lactobacillales;Enterococcaceae;Enterococcus	OK271730
254	BG-K-1	Enterococcus hulanensis	190-7	99.93	Bacteria;Firmicutes;Bacilli;Lactobacillales;Enterococcaceae;Enterococcus	OK271738
255	BG-K-100	Kalamiella piersonii	IIIF1SW-P2	100	Bacteria;Proteobacteria;Gammaproteobacteria;Enterobacterales;Erwiniaceae;Kalamiella	OK271744
256	BG-K-101	Schleiferilactobacillus harbinensis	DSM 16991	100	Bacteria;Firmicutes;Bacilli;Lactobacillales;Lactobacillaceae;Schleiferilactobacillus	OK271745
257	BG-K-2	Schleiferilactobacillus harbinensis	DSM 16991	100	Bacteria;Firmicutes;Bacilli;Lactobacillales;Lactobacillaceae;Schleiferilactobacillus	OK271739
258	BG-K-3	Lacticaseibacillus paracasei subsp. tolerans	JCM 1171	100	Bacteria;Firmicutes;Bacilli;Lactobacillales;Lactobacillaceae;Lacticaseibacillu	OK271740
259	BG-K-4	Lacticaseibacillus rhamnosus	JCM 1136	100	Bacteria;Firmicutes;Bacilli;Lactobacillales;Lactobacillaceae;Lacticaseibacillus	OK271741
260	BG-K-5	Lacticaseibacillus rhamnosus	JCM 1136	100	Bacteria;Firmicutes;Bacilli;Lactobacillales;Lactobacillaceae;Lacticaseibacillus	OK271742
261	BG-K-6	Schleiferilactobacillus harbinensis	DSM 16991	100	Bacteria;Firmicutes;Bacilli;Lactobacillales;Lactobacillaceae;Schleiferilactobacillus	OK271743
262	BG-M-100	Lacticaseibacillus paracasei subsp. tolerans	JCM 1171	99.93	Bacteria;Firmicutes;Bacilli;Lactobacillales;Lactobacillaceae;Lacticaseibacillus	OK271746
263	BG-M-101	Clostridium butyricum	DSM 10702	99.93	Bacteria;Firmicutes;Clostridia;Clostridiales;Clostridiaceae;Clostridium	OK271747
264	BG-M-102	Enterococcus gallinarum	NBRC 100675	99.93	Bacteria;Firmicutes;Bacilli;Lactobacillales;Enterococcaceae;Enterococcus	OK271748
265	BG-N-100	Eubacterium limosum	ATCC 8486	99.93	Bacteria;Firmicutes;Clostridia;Clostridiales;Eubacteriaceae;Eubacterium	OK271749
266	BG-N-102	Enterococcus avium	ATCC 14025	99.93	Bacteria;Firmicutes;Bacilli;Lactobacillales;Enterococcaceae;Enterococcus	OK271750
267	BG-N-103	Klebsiella variicola subsp. variicola	DSM 15968	99.86	Bacteria;Proteobacteria;Gammaproteobacteria;Enterobacterales;Enterobacteriaceae;Klebsiella	OK271751
268	BG-P-1	Enterococcus faecalis	ATCC 19433	100	Bacteria;Firmicutes;Bacilli;Lactobacillales;Enterococcaceae;Enterococcus	OK271752
269	BG-P-100	Paraclostridium benzoelyticum	JC272	100	Bacteria;Firmicutes;Clostridia;Clostridiales;Peptostreptococcaceae;Paraclostridium	OK271756
270	BG-P-101	Enterococcus faecium	LMG 11423	99.86	Bacteria;Firmicutes;Bacilli;Lactobacillales;Enterococcaceae;Enterococcus	OK271757
271	BG-P-102	Kalamiella piersonii	IIIF1SW-P2	100	Bacteria;Proteobacteria;Gammaproteobacteria;Enterobacterales;Erwiniaceae;Kalamiella	OK271758
272	BG-P-2	Escherichia fergusonii	ATCC 35469	99.52	Bacteria;Proteobacteria;Gammaproteobacteria;Enterobacterales;Enterobacteriaceae;Escherichia	OK271753
273	BG-P-3	Enterococcus faecium	LMG 11423	99.72	Bacteria;Firmicutes;Bacilli;Lactobacillales;Enterococcaceae;Enterococcus	OK271754
274	BG-P-4	Citrobacter portucalensis	A60	100	Bacteria;Proteobacteria;Gammaproteobacteria;Enterobacterales;Enterobacteriaceae;Citrobacter	OK271755
275	C1-B-1	Escherichia fergusonii	ATCC 35469	99.86	Bacteria;Proteobacteria;Gammaproteobacteria;Enterobacterales;Enterobacteriaceae;Escherichia	OK271759
276	C1-B-2	Escherichia fergusonii	ATCC 35469	99.86	Bacteria;Proteobacteria;Gammaproteobacteria;Enterobacterales;Enterobacteriaceae;Escherichia	OK271760
277	C1-B-4	Escherichia fergusonii	ATCC 35469	99.86	Bacteria;Proteobacteria;Gammaproteobacteria;Enterobacterales;Enterobacteriaceae;Escherichia	OK271761
278	C1-C-1	Citrobacter freundii	DSM 30039	99.86	Bacteria;Proteobacteria;Gammaproteobacteria;Enterobacterales;Enterobacteriaceae;Citrobacter	OK271762
279	C1-C-2	Morganella morganii subsp. morganii	ATCC 25830	99.52	Bacteria;Proteobacteria;Gammaproteobacteria;Enterobacterales;Morganellaceae;Morganella	OK271763
280	C1-C-3	Morganella morganii subsp. morganii	ATCC 25830	99.45	Bacteria;Proteobacteria;Gammaproteobacteria;Enterobacterales;Morganellaceae;Morganella	OK271764
281	C1-E-1	Escherichia fergusonii	ATCC 35469	99.86	Bacteria;Proteobacteria;Gammaproteobacteria;Enterobacterales;Enterobacteriaceae;Escherichia	OK271765
282	C1-E-2	Escherichia fergusonii	ATCC 35469	99.86	Bacteria;Proteobacteria;Gammaproteobacteria;Enterobacterales;Enterobacteriaceae;Escherichia	OK271766
283	C1-H-2	Escherichia fergusonii	ATCC 35469	99.93	Bacteria;Proteobacteria;Gammaproteobacteria;Enterobacterales;Enterobacteriaceae;Escherichia	OK271767
284	C1-Y-1	Escherichia fergusonii	ATCC 35469	99.93	Bacteria;Proteobacteria;Gammaproteobacteria;Enterobacterales;Enterobacteriaceae;Escherichia	OK271768
285	C2-D-1	Latilactobacillus sakei subsp. sakei	JCM 1157	100	Bacteria;Firmicutes;Bacilli;Lactobacillales;Lactobacillaceae;Latilactobacillus	OK271769
286	C2-D-100	Bifidobacterium bifidum	ATCC 29521	99.71	Bacteria;Actinobacteria;Actinomycetia;Bifidobacteriales;Bifidobacteriaceae;Bifidobacterium	OK271773
287	C2-D-101	Lacticaseibacillus paracasei subsp. tolerans	JCM 1171	100	Bacteria;Firmicutes;Bacilli;Lactobacillales;Lactobacillaceae;Lacticaseibacillus	OK271774
288	C2-D-102	Bifidobacterium bifidum	ATCC 29521	99.71	Bacteria;Actinobacteria;Actinomycetia;Bifidobacteriales;Bifidobacteriaceae;Bifidobacterium	OK271775
289	C2-D-103	Latilactobacillus sakei subsp. sakei	JCM 1157	99.73	Bacteria;Firmicutes;Bacilli;Lactobacillales;Lactobacillaceae;Latilactobacillus	OK271776
290	C2-D-104	Lacticaseibacillus paracasei subsp. tolerans	JCM 1171	100	Bacteria;Firmicutes;Bacilli;Lactobacillales;Lactobacillaceae;Lacticaseibacillus	OK271777
291	C2-D-105	Lacticaseibacillus paracasei subsp. tolerans	JCM 1171	100	Bacteria;Firmicutes;Bacilli;Lactobacillales;Lactobacillaceae;Lacticaseibacillus	OK271778
292	C2-D-2	Latilactobacillus sakei subsp. sakei	JCM 1157	99.73	Bacteria;Firmicutes;Bacilli;Lactobacillales;Lactobacillaceae;Latilactobacillus	OK271770
293	C2-D-3	Lacticaseibacillus paracasei subsp. tolerans	JCM 1171	100	Bacteria;Firmicutes;Bacilli;Lactobacillales;Lactobacillaceae;Lacticaseibacillus	OK271771
294	C2-D-4	Latilactobacillus sakei subsp. sakei	JCM 1157	99.8	Bacteria;Firmicutes;Bacilli;Lactobacillales;Lactobacillaceae;Latilactobacillus	OK271772
295	C2-E-100	Escherichia fergusonii	ATCC 35469	99.8	Bacteria;Proteobacteria;Gammaproteobacteria;Enterobacterales;Enterobacteriaceae;Escherichia	OK271779
296	C2-E-101	Ligilactobacillus ruminis	NBRC 102161	99.93	Bacteria;Firmicutes;Bacilli;Lactobacillales;Lactobacillaceae;Ligilactobacillus	OK271780
297	C2-E-103	Bifidobacterium longum subsp. longum	JCM 1217	99.86	Bacteria;Actinobacteria;Actinomycetia;Bifidobacteriales;Bifidobacteriaceae;Bifidobacterium	OK271781
298	C2-E-104	Ligilactobacillus ruminis	NBRC 102161	99.93	Bacteria;Firmicutes;Bacilli;Lactobacillales;Lactobacillaceae;Ligilactobacillus	OK271782
299	C2-F-1	Enterococcus faecium	LMG 11423	99.8	Bacteria;Firmicutes;Bacilli;Lactobacillales;Enterococcaceae;Enterococcus	OK271783
300	C2-F-100	Enterococcus avium	ATCC 14025	99.93	Bacteria;Firmicutes;Bacilli;Lactobacillales;Enterococcaceae;Enterococcus	OK271785
301	C2-F-101	Enterococcus avium	ATCC 14025	99.93	Bacteria;Firmicutes;Bacilli;Lactobacillales;Enterococcaceae;Enterococcus	OK271786
302	C2-F-102	Enterococcus faecium	LMG 11423	99.73	Bacteria;Firmicutes;Bacilli;Lactobacillales;Enterococcaceae;Enterococcus	OK271787
303	C2-F-103	Enterococcus faecium	LMG 11423	99.59	Bacteria;Firmicutes;Bacilli;Lactobacillales;Enterococcaceae;Enterococcus	OK271788
304	C2-F-104	Enterococcus faecium	LMG 11423	99.66	Bacteria;Firmicutes;Bacilli;Lactobacillales;Enterococcaceae;Enterococcus	OK271789
305	C2-F-105	Enterococcus avium	ATCC 14025	99.93	Bacteria;Firmicutes;Bacilli;Lactobacillales;Enterococcaceae;Enterococcus	OK271790
306	C2-F-106	Enterococcus faecium	LMG 11423	99.66	Bacteria;Firmicutes;Bacilli;Lactobacillales;Enterococcaceae;Enterococcus	OK271791
307	C2-F-107	Enterococcus faecium	LMG 11423	99.73	Bacteria;Firmicutes;Bacilli;Lactobacillales;Enterococcaceae;Enterococcus	OK271792
308	C2-F-2	Enterococcus avium	ATCC 14025	99.93	Bacteria;Firmicutes;Bacilli;Lactobacillales;Enterococcaceae;Enterococcus	OK271784
309	C2-K-1	Schleiferilactobacillus harbinensis	DSM 16991	100	Bacteria;Firmicutes;Bacilli;Lactobacillales;Lactobacillaceae;Schleiferilactobacillus	OK271793
310	C2-K-2	Lacticaseibacillus rhamnosus	JCM 1136	100	Bacteria;Firmicutes;Bacilli;Lactobacillales;Lactobacillaceae;Lacticaseibacillus	OK271794
311	C2-K-4	Pediococcus acidilactici	DSM 20284	99.93	Bacteria;Firmicutes;Bacilli;Lactobacillales;Lactobacillaceae;Pediococcus	OK271795
312	C2-K-5	Schleiferilactobacillus harbinensis	DSM 16991	100	Bacteria;Firmicutes;Bacilli;Lactobacillales;Lactobacillaceae;Schleiferilactobacillus	OK271796
313	C2-M-1	Lacticaseibacillus paracasei subsp. tolerans	JCM 1171	99.93	Bacteria;Firmicutes;Bacilli;Lactobacillales;Lactobacillaceae;Lacticaseibacillus	OK271797
314	C2-M-100	Limosilactobacillus fermentum	CECT 562	99.93	Bacteria;Firmicutes;Bacilli;Lactobacillales;Lactobacillaceae;Limosilactobacillus	OK271800
315	C2-M-101	Lacticaseibacillus paracasei subsp. tolerans	JCM 1171	100	Bacteria;Firmicutes;Bacilli;Lactobacillales;Lactobacillaceae;Lacticaseibacillus	OK271801
316	C2-M-102	Enterococcus faecalis	ATCC 19433	100	Bacteria;Firmicutes;Bacilli;Lactobacillales;Enterococcaceae;Enterococcus	OK271802
317	C2-M-2	Enterococcus avium	ATCC 14025	99.93	Bacteria;Firmicutes;Bacilli;Lactobacillales;Enterococcaceae;Enterococcus	OK271798
318	C2-M-3	Enterococcus faecalis	ATCC 19433	100	Bacteria;Firmicutes;Bacilli;Lactobacillales;Enterococcaceae;Enterococcus	OK271799
319	C2-N-1	Enterococcus avium	ATCC 14025	99.93	Bacteria;Firmicutes;Bacilli;Lactobacillales;Enterococcaceae;Enterococcus	OK271803
320	C2-N-100	Enterococcus faecium	LMG 11423	99.86	Bacteria;Firmicutes;Bacilli;Lactobacillales;Enterococcaceae;Enterococcus	OK271806
321	C2-N-101	Enterococcus avium	ATCC 14025	99.93	Bacteria;Firmicutes;Bacilli;Lactobacillales;Enterococcaceae;Enterococcus	OK271807
322	C2-N-102	Enterococcus faecalis	ATCC 19433	100	Bacteria;Firmicutes;Bacilli;Lactobacillales;Enterococcaceae;Enterococcus	OK271808
323	C2-N-103	Eggerthella lenta	JCM 9979T	97.8	Bacteria;Actinobacteria;Coriobacteriia;Eggerthellales;Eggerthellaceae;Eggerthella	MZ350194
324	C2-N-104	Enterococcus faecium	LMG 11423	99.72	Bacteria;Firmicutes;Bacilli;Lactobacillales;Enterococcaceae;Enterococcus	OK271809
325	C2-N-105	Enterococcus faecalis	ATCC 19433	100	Bacteria;Firmicutes;Bacilli;Lactobacillales;Enterococcaceae;Enterococcus	OK271810
326	C2-N-107	Enterococcus faecium	LMG 11423	99.86	Bacteria;Firmicutes;Bacilli;Lactobacillales;Enterococcaceae;Enterococcus	OK271811
327	C2-N-2	Enterococcus faecium	LMG 11423	99.86	Bacteria;Firmicutes;Bacilli;Lactobacillales;Enterococcaceae;Enterococcus	OK271804
328	C2-N-3	Enterococcus faecalis	ATCC 19433	100	Bacteria;Firmicutes;Bacilli;Lactobacillales;Enterococcaceae;Enterococcus	OK271805
329	C2-P-1	Shigella flexneri	ATCC 29903	99.8	Bacteria;Proteobacteria;Gammaproteobacteria;Enterobacterales;Enterobacteriaceae;Escherichia	OK271812
330	C2-P-105	Enterococcus faecium	LMG 11423	99.66	Bacteria;Firmicutes;Bacilli;Lactobacillales;Enterococcaceae;Enterococcus	OK271819
331	C2-P-2	Enterococcus faecium	LMG 11423	99.32	Bacteria;Firmicutes;Bacilli;Lactobacillales;Enterococcaceae;Enterococcus	OK271813
332	C2-P-3	Enterococcus faecium	LMG 11423	99.8	Bacteria;Firmicutes;Bacilli;Lactobacillales;Enterococcaceae;Enterococcus	OK271814
333	C2-P-4	Enterococcus faecium	LMG 11423	99.05	Bacteria;Firmicutes;Bacilli;Lactobacillales;Enterococcaceae;Enterococcus	OK271815
334	C2-P-5	Enterococcus avium	ATCC 14025	99.93	Bacteria;Firmicutes;Bacilli;Lactobacillales;Enterococcaceae;Enterococcus	OK271816
335	C2-P-6	Escherichia fergusonii	ATCC 35469	99.59	Bacteria;Proteobacteria;Gammaproteobacteria;Enterobacterales;Enterobacteriaceae;Escherichia	OK271817
336	C2-P-7	Shigella flexneri	ATCC 29903	99.73	Bacteria;Proteobacteria;Gammaproteobacteria;Enterobacterales;Enterobacteriaceae;Escherichia	OK271818
337	CD-H-1	Clostridioides difficile	DSM 1296T	99.86	Bacteria;Firmicutes;Clostridia;Clostridiales;Peptostreptococcaceae;Clostridioides	OP491962
338	CD-H-10	Enterococcus faecalis	ATCC 19433	100	Bacteria;Firmicutes;Bacilli;Lactobacillales;Enterococcaceae;Enterococcus	OP491971
339	CD-H-11	Klebsiella quasipneumoniae subsp. quasipneumoniae	01A030	99.79	Bacteria;Proteobacteria;Gammaproteobacteria;Enterobacterales;Enterobacteriaceae;Klebsiella	OP491972
340	CD-H-12	Paraclostridium benzoelyticum	JC272	99.93	Bacteria;Firmicutes;Clostridia;Clostridiales;Peptostreptococcaceae;Paraclostridium	OP491973
341	CD-H-13	Klebsiella quasipneumoniae subsp. quasipneumoniae	01A030	99.38	Bacteria;Proteobacteria;Gammaproteobacteria;Enterobacterales;Enterobacteriaceae;Klebsiella	OP491974
342	CD-H-14	Clostridium perfringens	ATCC 13124	99.86	Bacteria;Firmicutes;Clostridia;Clostridiales;Clostridiaceae;Clostridium	OP491975
343	CD-H-2	Clostridioides difficile	DSM 1296T	99.86	Bacteria;Firmicutes;Clostridia;Clostridiales;Peptostreptococcaceae;Clostridioides	OP491963
344	CD-H-3	Clostridium perfringens	ATCC 13124	99.79	Bacteria;Firmicutes;Clostridia;Clostridiales;Clostridiaceae;Clostridium	OP491964
345	CD-H-4	Klebsiella quasipneumoniae subsp. quasipneumoniae	01A030	99.79	Bacteria;Proteobacteria;Gammaproteobacteria;Enterobacterales;Enterobacteriaceae;Klebsiella	OP491965
346	CD-H-5	Enterococcus faecalis	ATCC 19433	100	Bacteria;Firmicutes;Bacilli;Lactobacillales;Enterococcaceae;Enterococcus	OP491966
347	CD-H-6	Enterococcus faecalis	ATCC 19433	100	Bacteria;Firmicutes;Bacilli;Lactobacillales;Enterococcaceae;Enterococcus	OP491967
348	CD-H-7	Clostridioides difficile	DSM 1296	99.86	Bacteria;Firmicutes;Clostridia;Clostridiales;Peptostreptococcaceae;Clostridioides	OP491968
349	CD-H-8	Enterocloster aldensis	RMA 9741	99.21	Bacteria;Firmicutes;Clostridia;Clostridiales;Lachnospiraceae;Enterocloster	OP491969
350	CD-H-9	Enterococcus faecalis	ATCC 19433	100	Bacteria;Firmicutes;Bacilli;Lactobacillales;Enterococcaceae;Enterococcus	OP491970
351	CD-M-1	Lacticaseibacillus paracasei subsp. tolerans	JCM 1171	100	Bacteria;Firmicutes;Bacilli;Lactobacillales;Lactobacillaceae;Lacticaseibacillus	OP491976
352	CD-M-10	Staphylococcus hominis subsp. hominis	DSM 20328	99.86	Bacteria;Firmicutes;Bacilli;Bacillales;Staphylococcaceae;Staphylococcus	OP491985
353	CD-M-11	Clostridioides difficile	DSM 1296	99.86	Bacteria;Firmicutes;Clostridia;Clostridiales;Peptostreptococcaceae;Clostridioides	OP491986
354	CD-M-12	Klebsiella quasipneumoniae subsp. quasipneumoniae	01A030	99.79	Bacteria;Proteobacteria;Gammaproteobacteria;Enterobacterales;Enterobacteriaceae;Klebsiella	OP491987
355	CD-M-13	Klebsiella quasipneumoniae subsp. quasipneumoniae	01A030	99.79	Bacteria;Proteobacteria;Gammaproteobacteria;Enterobacterales;Enterobacteriaceae;Klebsiella	OP491988
356	CD-M-14	Clostridium perfringens	ATCC 13124	99.79	Bacteria;Firmicutes;Clostridia;Clostridiales;Clostridiaceae;Clostridium	OP491989
357	CD-M-2	Lacticaseibacillus zeae	ATCC 15820	100	Bacteria;Firmicutes;Bacilli;Lactobacillales;Lactobacillaceae;Lacticaseibacillus	OP491977
358	CD-M-3	Flavonifractor plautii	ATCC 29863	99.86	Bacteria;Firmicutes;Clostridia;Clostridiales;Oscillospiraceae;Pseudoflavonifractor	OP491978
359	CD-M-4	Clostridium butyricum	DSM 10702	99.93	Bacteria;Firmicutes;Clostridia;Clostridiales;Clostridiaceae;Clostridium	OP491979
360	CD-M-5	Clostridioides difficile	DSM 1296	99.79	Bacteria;Firmicutes;Clostridia;Clostridiales;Peptostreptococcaceae;Clostridioides	OP491980
361	CD-M-6	Staphylococcus hominis subsp. hominis	DSM 20328	99.86	Bacteria;Firmicutes;Bacilli;Bacillales;Staphylococcaceae;Staphylococcus	OP491981
362	CD-M-7	Clostridioides difficile	DSM 1296	99.86	Bacteria;Firmicutes;Clostridia;Clostridiales;Peptostreptococcaceae;Clostridioides	OP491982
363	CD-M-8	Clostridium butyricum	DSM 10702	99.93	Bacteria;Firmicutes;Clostridia;Clostridiales;Clostridiaceae;Clostridium	OP491983
364	CD-M-9	Clostridioides difficile	DSM 1296	99.86	Bacteria;Firmicutes;Clostridia;Clostridiales;Peptostreptococcaceae;Clostridioides	OP491984
365	E1-D-1	Kalamiella piersonii	IIIF1SW-P2	100	Bacteria;Proteobacteria;Gammaproteobacteria;Enterobacterales;Erwiniaceae;Kalamiella	OK271820
366	E1-D-100	Kalamiella piersonii	IIIF1SW-P2	100	Bacteria;Proteobacteria;Gammaproteobacteria;Enterobacterales;Erwiniaceae;Kalamiella	OK271822
367	E1-D-101	Kalamiella piersonii	IIIF1SW-P2	100	Bacteria;Proteobacteria;Gammaproteobacteria;Enterobacterales;Erwiniaceae;Kalamiella	OK271823
368	E1-D-102	Kalamiella piersonii	IIIF1SW-P2	100	Bacteria;Proteobacteria;Gammaproteobacteria;Enterobacterales;Erwiniaceae;Kalamiella	OK271824
369	E1-D-2	Latilactobacillus sakei subsp. sakei	JCM 1157	100	Bacteria;Firmicutes;Bacilli;Lactobacillales;Lactobacillaceae;Latilactobacillus	OK271821
370	E1-E-1	Escherichia fergusonii	ATCC 35469	99.86	Bacteria;Proteobacteria;Gammaproteobacteria;Enterobacterales;Enterobacteriaceae;Escherichia	OK271825
371	E1-E-100	Kalamiella piersonii	IIIF1SW-P2	100	Bacteria;Proteobacteria;Gammaproteobacteria;Enterobacterales;Erwiniaceae;Kalamiella	OK271832
372	E1-E-102	Escherichia fergusonii	ATCC 35469	99.86	Bacteria;Proteobacteria;Gammaproteobacteria;Enterobacterales;Enterobacteriaceae;Escherichia	OK271833
373	E1-E-103	Citrobacter murliniae	CDC 2970-59	99.59	Bacteria;Proteobacteria;Gammaproteobacteria;Enterobacterales;Enterobacteriaceae;Citrobacter	OK271834
374	E1-E-2	Escherichia fergusonii	ATCC 35469	99.86	Bacteria;Proteobacteria;Gammaproteobacteria;Enterobacterales;Enterobacteriaceae;Escherichia	OK271826
375	E1-E-3	Kalamiella piersonii	IIIF1SW-P2	100	Bacteria;Proteobacteria;Gammaproteobacteria;Enterobacterales;Erwiniaceae;Kalamiella	OK271827
376	E1-E-4	Kalamiella piersonii	IIIF1SW-P2	100	Bacteria;Proteobacteria;Gammaproteobacteria;Enterobacterales;Erwiniaceae;Kalamiella	OK271828
377	E1-E-5	Kalamiella piersonii	IIIF1SW-P2	100	Bacteria;Proteobacteria;Gammaproteobacteria;Enterobacterales;Erwiniaceae;Kalamiella	OK271829
378	E1-E-6	Kalamiella piersonii	IIIF1SW-P2	100	Bacteria;Proteobacteria;Gammaproteobacteria;Enterobacterales;Erwiniaceae;Kalamiella	OK271830
379	E1-E-7	Kalamiella piersonii	IIIF1SW-P2	100	Bacteria;Proteobacteria;Gammaproteobacteria;Enterobacterales;Erwiniaceae;Kalamiella	OK271831
380	E1-F-100	Proteus terrae	N5/687	99.86	Bacteria;Proteobacteria;Gammaproteobacteria;Enterobacterales;Morganellaceae;Proteus	OK271835
381	E1-F-102	Escherichia fergusonii	ATCC 35469	99.86	Bacteria;Proteobacteria;Gammaproteobacteria;Enterobacterales;Enterobacteriaceae;Escherichia	OK271836
382	E1-F-103	Shigella flexneri	ATCC 29903	99.8	Bacteria;Proteobacteria;Gammaproteobacteria;Enterobacterales;Enterobacteriaceae;Escherichia	OK271837
383	E1-K-100	Kalamiella piersonii	IIIF1SW-P2	100	Bacteria;Proteobacteria;Gammaproteobacteria;Enterobacterales;Erwiniaceae;Kalamiella	OK271838
384	E1-K-101	Kalamiella piersonii	IIIF1SW-P2	100	Bacteria;Proteobacteria;Gammaproteobacteria;Enterobacterales;Erwiniaceae;Kalamiella	OK271839
385	E1-K-102	Kalamiella piersonii	IIIF1SW-P2	100	Bacteria;Proteobacteria;Gammaproteobacteria;Enterobacterales;Erwiniaceae;Kalamiella	OK271840
386	E1-M-1	Escherichia fergusonii	ATCC 35469	99.93	Bacteria;Proteobacteria;Gammaproteobacteria;Enterobacterales;Enterobacteriaceae;Escherichia	OK271841
387	E1-M-100	Kalamiella piersonii	IIIF1SW-P2	100	Bacteria;Proteobacteria;Gammaproteobacteria;Enterobacterales;Erwiniaceae;Kalamiella	OK271844
388	E1-M-2	Kalamiella piersonii	IIIF1SW-P2	100	Bacteria;Proteobacteria;Gammaproteobacteria;Enterobacterales;Erwiniaceae;Kalamiella	OK271842
389	E1-M-3	Kalamiella piersonii	IIIF1SW-P2	100	Bacteria;Proteobacteria;Gammaproteobacteria;Enterobacterales;Erwiniaceae;Kalamiella	OK271843
390	E1-N-1	Klebsiella quasipneumoniae subsp. quasipneumoniae	01A030	99.79	Bacteria;Proteobacteria;Gammaproteobacteria;Enterobacterales;Enterobacteriaceae;Klebsiella	OK271845
391	E1-N-100	Klebsiella variicola subsp. variicola	DSM 15968	99.86	Bacteria;Proteobacteria;Gammaproteobacteria;Enterobacterales;Enterobacteriaceae;Klebsiella	OK271853
392	E1-N-101	Klebsiella variicola subsp. variicola	DSM 15968	99.86	Bacteria;Proteobacteria;Gammaproteobacteria;Enterobacterales;Enterobacteriaceae;Klebsiella	OK271854
393	E1-N-102	Klebsiella pneumoniae subsp. pneumoniae	DSM 30104	99.86	Bacteria;Proteobacteria;Gammaproteobacteria;Enterobacterales;Enterobacteriaceae;Klebsiella	OK271855
394	E1-N-103	Citrobacter portucalensis	A60	100	Bacteria;Proteobacteria;Gammaproteobacteria;Enterobacterales;Enterobacteriaceae;Citrobacter	OK271856
395	E1-N-104	Klebsiella quasipneumoniae subsp. quasipneumoniae	01A030	99.86	Bacteria;Proteobacteria;Gammaproteobacteria;Enterobacterales;Enterobacteriaceae;Klebsiella	OK271857
396	E1-N-107	Enterobacter hormaechei subsp. xiangfangensis	LMG 27195	100	Bacteria;Proteobacteria;Gammaproteobacteria;Enterobacterales;Enterobacteriaceae;Enterobacter	OK271858
397	E1-N-108	Citrobacter portucalensis	A60	100	Bacteria;Proteobacteria;Gammaproteobacteria;Enterobacterales;Enterobacteriaceae;Citrobacter	OK271859
398	E1-N-2	Enterobacter hormaechei subsp. xiangfangensis	LMG 27195	100	Bacteria;Proteobacteria;Gammaproteobacteria;Enterobacterales;Enterobacteriaceae;Enterobacter	OK271846
399	E1-N-3	Klebsiella variicola subsp. variicola	DSM 15968	99.86	Bacteria;Proteobacteria;Gammaproteobacteria;Enterobacterales;Enterobacteriaceae;Klebsiella	OK271847
400	E1-N-4	Citrobacter portucalensis	A60	100	Bacteria;Proteobacteria;Gammaproteobacteria;Enterobacterales;Enterobacteriaceae;Citrobacter	OK271848
401	E1-N-5	Klebsiella quasipneumoniae subsp. quasipneumoniae	01A030	99.79	Bacteria;Proteobacteria;Gammaproteobacteria;Enterobacterales;Enterobacteriaceae;Klebsiella	OK271849
402	E1-N-6	Klebsiella pneumoniae subsp. pneumoniae	DSM 30104	99.86	Bacteria;Proteobacteria;Gammaproteobacteria;Enterobacterales;Enterobacteriaceae;Klebsiella	OK271850
403	E1-N-7	Klebsiella pneumoniae subsp. pneumoniae	DSM 30104	99.86	Bacteria;Proteobacteria;Gammaproteobacteria;Enterobacterales;Enterobacteriaceae;Klebsiella	OK271851
404	E1-N-8	Klebsiella pneumoniae subsp. pneumoniae	DSM 30104	99.86	Bacteria;Proteobacteria;Gammaproteobacteria;Enterobacterales;Enterobacteriaceae;Klebsiella	OK271852
405	E1-P-100	Kalamiella piersonii	IIIF1SW-P2	100	Bacteria;Proteobacteria;Gammaproteobacteria;Enterobacterales;Erwiniaceae;Kalamiella	OK271860
406	EB-B-1	Escherichia fergusonii	ATCC 35469	99.86	Bacteria;Proteobacteria;Gammaproteobacteria;Enterobacterales;Enterobacteriaceae;Escherichia	OK271861
407	EB-B-101	Escherichia fergusonii	ATCC 35469	99.86	Bacteria;Proteobacteria;Gammaproteobacteria;Enterobacterales;Enterobacteriaceae;Escherichia	OK271865
408	EB-B-102	Escherichia fergusonii	ATCC 35469	99.86	Bacteria;Proteobacteria;Gammaproteobacteria;Enterobacterales;Enterobacteriaceae;Escherichia	OK271866
409	EB-B-2	Escherichia fergusonii	ATCC 35469	99.86	Bacteria;Proteobacteria;Gammaproteobacteria;Enterobacterales;Enterobacteriaceae;Escherichia	OK271862
410	EB-B-3	Escherichia fergusonii	ATCC 35469	99.86	Bacteria;Proteobacteria;Gammaproteobacteria;Enterobacterales;Enterobacteriaceae;Escherichia	OK271863
411	EB-B-4	Escherichia fergusonii	ATCC 35469	99.66	Bacteria;Proteobacteria;Gammaproteobacteria;Enterobacterales;Enterobacteriaceae;Escherichia	OK271864
412	EB-C-1	Enterococcus faecalis	ATCC 19433	100	Bacteria;Firmicutes;Bacilli;Lactobacillales;Enterococcaceae;Enterococcus	OK271867
413	EB-C-2	Proteus mirabilis	ATCC 29906	99.93	Bacteria;Proteobacteria;Gammaproteobacteria;Enterobacterales;Morganellaceae;Proteus	OK271868
414	EB-C-3	Escherichia fergusonii	ATCC 35469	99.86	Bacteria;Proteobacteria;Gammaproteobacteria;Enterobacterales;Enterobacteriaceae;Escherichia	OK271869
415	EB-C-4	Citrobacter freundii	DSM 30039	99.86	Bacteria;Proteobacteria;Gammaproteobacteria;Enterobacterales;Enterobacteriaceae;Citrobacter	OK271870
416	EB-H-1	Citrobacter freundii	DSM 30039	99.86	Bacteria;Proteobacteria;Gammaproteobacteria;Enterobacterales;Enterobacteriaceae;Citrobacter	OK271871
417	EB-H-100	Escherichia fergusonii	ATCC 35469	99.93	Bacteria;Proteobacteria;Gammaproteobacteria;Enterobacterales;Enterobacteriaceae;Escherichia	OK271875
418	EB-H-2	Escherichia fergusonii	ATCC 35469	99.86	Bacteria;Proteobacteria;Gammaproteobacteria;Enterobacterales;Enterobacteriaceae;Escherichia	OK271872
419	EB-H-3	Pseudomonas aeruginosa	JCM 5962	99.93	Bacteria;Proteobacteria;Gammaproteobacteria;Pseudomonadales;Pseudomonadaceae;Pseudomonas	OK271873
420	EB-H-4	Pseudomonas aeruginosa	JCM 5962	100	Bacteria;Proteobacteria;Gammaproteobacteria;Pseudomonadales;Pseudomonadaceae;Pseudomonas	OK271874
421	EB-K-1	Pediococcus acidilactici	DSM 20284	99.93	Bacteria;Firmicutes;Bacilli;Lactobacillales;Lactobacillaceae;Pediococcus	OK271876
422	EB-N-1	Klebsiella quasipneumoniae subsp. quasipneumoniae	01A030	99.79	Bacteria;Proteobacteria;Gammaproteobacteria;Enterobacterales;Enterobacteriaceae;Klebsiella	OK271877
423	EB-N-2	Klebsiella variicola subsp. variicola	DSM 15968	99.86	Bacteria;Proteobacteria;Gammaproteobacteria;Enterobacterales;Enterobacteriaceae;Klebsiella	OK271878
424	EB-N-3	Klebsiella quasipneumoniae subsp. quasipneumoniae	01A030	99.79	Bacteria;Proteobacteria;Gammaproteobacteria;Enterobacterales;Enterobacteriaceae;Klebsiella	OK271879
425	EB-N-4	Klebsiella pneumoniae subsp. pneumoniae	DSM 30104	99.86	Bacteria;Proteobacteria;Gammaproteobacteria;Enterobacterales;Enterobacteriaceae;Klebsiella	OK271880
426	EB-N-5	Klebsiella pneumoniae subsp. pneumoniae	DSM 30104	99.86	Bacteria;Proteobacteria;Gammaproteobacteria;Enterobacterales;Enterobacteriaceae;Klebsiella	OK271881
427	EB-P-1	Escherichia fergusonii	ATCC 35469	99.73	Bacteria;Proteobacteria;Gammaproteobacteria;Enterobacterales;Enterobacteriaceae;Escherichia	OK271882
428	EB-Y-1	Kalamiella piersonii	IIIF1SW-P2	100	Bacteria;Proteobacteria;Gammaproteobacteria;Enterobacterales;Erwiniaceae;Kalamiella	OK271883
429	EB-Y-101	Escherichia fergusonii	ATCC 35469	99.86	Bacteria;Proteobacteria;Gammaproteobacteria;Enterobacterales;Enterobacteriaceae;Escherichia	OK271886
430	EB-Y-2	Enterobacter ludwigii	EN-119	99.73	Bacteria;Proteobacteria;Gammaproteobacteria;Enterobacterales;Enterobacteriaceae;Enterobacter	OK271884
431	EB-Y-3	Enterobacter ludwigii	EN-119	99.73	Bacteria;Proteobacteria;Gammaproteobacteria;Enterobacterales;Enterobacteriaceae;Enterobacter	OK271885
432	M1-H-1	Proteus mirabilis	ATCC 29906	99.93	Bacteria;Proteobacteria;Gammaproteobacteria;Enterobacterales;Morganellaceae;Proteus	OK271887
433	M1-H-2	Proteus mirabilis	ATCC 29906	99.93	Bacteria;Proteobacteria;Gammaproteobacteria;Enterobacterales;Morganellaceae;Proteus	OK271888
434	M1-H-3	Proteus mirabilis	ATCC 29906	99.93	Bacteria;Proteobacteria;Gammaproteobacteria;Enterobacterales;Morganellaceae;Proteus	OK271889
435	M2-D-1	Kalamiella piersonii	IIIF1SW-P2	100	Bacteria;Proteobacteria;Gammaproteobacteria;Enterobacterales;Erwiniaceae;Kalamiella	OK271890
436	M2-F-100	Staphylococcus haemolyticus	MTCC 3383	100	Bacteria;Firmicutes;Bacilli;Bacillales;Staphylococcaceae;Staphylococcus	OK271891
437	M2-F-101	Staphylococcus haemolyticus	MTCC 3383	100	Bacteria;Firmicutes;Bacilli;Bacillales;Staphylococcaceae;Staphylococcus	OK271892
438	M2-F-102	Staphylococcus haemolyticus	MTCC 3383	100	Bacteria;Firmicutes;Bacilli;Bacillales;Staphylococcaceae;Staphylococcus	OK271893
439	M2-M-1	Bacillus tequilensis	KCTC 13622	99.93	Bacteria;Firmicutes;Bacilli;Bacillales;Bacillaceae;Bacillus	OK271894
440	M2-M-2	Corynebacterium gottingense	DSM 103494	99.93	Bacteria;Actinobacteria;Actinomycetia;Mycobacteriales;Corynebacteriaceae;Corynebacterium	OK271895
441	M2-N-1	Klebsiella variicola subsp. variicola	DSM 15968	99.86	Bacteria;Proteobacteria;Gammaproteobacteria;Enterobacterales;Enterobacteriaceae;Klebsiella	OK271896
442	M2-N-100	Bacillus paralicheniformis	KJ-16	99.72	Bacteria;Firmicutes;Bacilli;Bacillales;Bacillaceae;Bacillus	OK271898
443	M2-N-101	Enterococcus avium	ATCC 14025	99.86	Bacteria;Firmicutes;Bacilli;Lactobacillales;Enterococcaceae;Enterococcus	OK271899
444	M2-N-102	Enterococcus avium	ATCC 14025	99.86	Bacteria;Firmicutes;Bacilli;Lactobacillales;Enterococcaceae;Enterococcus	OK271900
445	M2-N-2	Bacillus paralicheniformis	KJ-16	99.64	Bacteria;Firmicutes;Bacilli;Bacillales;Bacillaceae;Bacillus	OK271897
446	M2-P-1	Enterococcus faecalis	ATCC 19433	100	Bacteria;Firmicutes;Bacilli;Lactobacillales;Enterococcaceae;Enterococcus	OK271901
447	M2-P-2	Bacillus velezensis	CR-502	100	Bacteria;Firmicutes;Bacilli;Bacillales;Bacillaceae;Bacillus	OK271902
448	M2-P-3	Enterococcus faecalis	ATCC 19433	100	Bacteria;Firmicutes;Bacilli;Lactobacillales;Enterococcaceae;Enterococcus	OK271903
449	M2-P-4	Enterococcus durans	NBRC 100479	99.65	Bacteria;Firmicutes;Bacilli;Lactobacillales;Enterococcaceae;Enterococcus	OK271904
450	M3-D-1	Lacticaseibacillus paracasei subsp. tolerans	JCM 1171	100	Bacteria;Firmicutes;Bacilli;Lactobacillales;Lactobacillaceae;Lacticaseibacillus	OK271905
451	M3-D-100	Lacticaseibacillus paracasei subsp. tolerans	JCM 1171	100	Bacteria;Firmicutes;Bacilli;Lactobacillales;Lactobacillaceae;Lacticaseibacillus	OK271909
452	M3-D-103	Bifidobacterium bifidum	ATCC 29521	99.71	Bacteria;Actinobacteria;Actinomycetia;Bifidobacteriales;Bifidobacteriaceae;Bifidobacterium	OK271910
453	M3-D-104	Lacticaseibacillus paracasei subsp. tolerans	JCM 1171	100	Bacteria;Firmicutes;Bacilli;Lactobacillales;Lactobacillaceae;Lacticaseibacillus	OK271911
454	M3-D-105	Latilactobacillus sakei subsp. sakei	JCM 1157	100	Bacteria;Firmicutes;Bacilli;Lactobacillales;Lactobacillaceae;Latilactobacillus	OK271912
455	M3-D-106	Latilactobacillus sakei subsp. sakei	JCM 1157	99.8	Bacteria;Firmicutes;Bacilli;Lactobacillales;Lactobacillaceae;Latilactobacillus	OK271913
456	M3-D-2	Latilactobacillus sakei subsp. sakei	JCM 1157	99.8	Bacteria;Firmicutes;Bacilli;Lactobacillales;Lactobacillaceae;Latilactobacillus	OK271906
457	M3-D-7	Lacticaseibacillus paracasei subsp. tolerans	JCM 1171	100	Bacteria;Firmicutes;Bacilli;Lactobacillales;Lactobacillaceae;Lacticaseibacillus	OK271907
458	M3-D-8	Lacticaseibacillus paracasei subsp. tolerans	JCM 1171	100	Bacteria;Firmicutes;Bacilli;Lactobacillales;Lactobacillaceae;Lacticaseibacillus	OK271908
459	M3-E-1	Escherichia fergusonii	ATCC 35469	99.8	Bacteria;Proteobacteria;Gammaproteobacteria;Enterobacterales;Enterobacteriaceae;Escherichia	OK271914
460	M3-E-100	Pediococcus acidilactici	DSM 20284	99.87	Bacteria;Firmicutes;Bacilli;Lactobacillales;Lactobacillaceae;Pediococcus	OK271917
461	M3-E-101	Lacticaseibacillus paracasei subsp. tolerans	JCM 1171	100	Bacteria;Firmicutes;Bacilli;Lactobacillales;Lactobacillaceae;Lacticaseibacillus	OK271918
462	M3-E-102	Lacticaseibacillus paracasei subsp. tolerans	JCM 1171	100	Bacteria;Firmicutes;Bacilli;Lactobacillales;Lactobacillaceae;Lacticaseibacillus	OK271919
463	M3-E-2	Lacticaseibacillus rhamnosus	JCM 1136	100	Bacteria;Firmicutes;Bacilli;Lactobacillales;Lactobacillaceae;Lacticaseibacillus	OK271915
464	M3-E-3	Ligilactobacillus ruminis	NBRC 102161	99.93	Bacteria;Firmicutes;Bacilli;Lactobacillales;Lactobacillaceae;Ligilactobacillus	OK271916
465	M3-F-101	Catabacter hongkongensis	HKU16	100	Bacteria;Firmicutes;Clostridia;Clostridiales;Christensenellaceae;Catabacter	OK271921
466	M3-F-102	Enterococcus faecium	LMG 11423	99.8	Bacteria;Firmicutes;Bacilli;Lactobacillales;Enterococcaceae;Enterococcus	OK271922
467	M3-F-103	Enterococcus faecium	LMG 11423	99.86	Bacteria;Firmicutes;Bacilli;Lactobacillales;Enterococcaceae;Enterococcus	OK271923
468	M3-F-104	Enterococcus avium	ATCC 14025	99.93	Bacteria;Firmicutes;Bacilli;Lactobacillales;Enterococcaceae;Enterococcus	OK271924
469	M3-F-3	Enterococcus faecium	LMG 11423	99.86	Bacteria;Firmicutes;Bacilli;Lactobacillales;Enterococcaceae;Enterococcus	OK271920
470	M3-K-1	Enterococcus avium	ATCC 14025	99.93	Bacteria;Firmicutes;Bacilli;Lactobacillales;Enterococcaceae;Enterococcus	OK271925
471	M3-K-2	Schleiferilactobacillus harbinensis	DSM 16991	100	Bacteria;Firmicutes;Bacilli;Lactobacillales;Lactobacillaceae;Schleiferilactobacillus	OK271926
472	M3-K-3	Enterococcus avium	ATCC 14025	99.93	Bacteria;Firmicutes;Bacilli;Lactobacillales;Enterococcaceae;Enterococcus	OK271927
473	M3-K-4	Enterococcus avium	ATCC 14025	99.93	Bacteria;Firmicutes;Bacilli;Lactobacillales;Enterococcaceae;Enterococcus	OK271928
474	M3-K-5	Lacticaseibacillus paracasei subsp. tolerans	JCM 1171	100	Bacteria;Firmicutes;Bacilli;Lactobacillales;Lactobacillaceae;Lacticaseibacillus	OK271929
475	M3-K-6	Schleiferilactobacillus harbinensis	DSM 16991	100	Bacteria;Firmicutes;Bacilli;Lactobacillales;Lactobacillaceae;Schleiferilactobacillus	OK271930
476	M3-M-1	Limosilactobacillus mucosae	S32	100	Bacteria;Firmicutes;Bacilli;Lactobacillales;Lactobacillaceae;Limosilactobacillus	OK271931
477	M3-M-100	Limosilactobacillus mucosae	S32	100	Bacteria;Firmicutes;Bacilli;Lactobacillales;Lactobacillaceae;Limosilactobacillus	OK271932
478	M3-M-101	Enterococcus faecalis	ATCC 19433	100	Bacteria;Firmicutes;Bacilli;Lactobacillales;Enterococcaceae;Enterococcus	OK271933
479	M3-M-102	Lacticaseibacillus paracasei subsp. tolerans	JCM 1171	100	Bacteria;Firmicutes;Bacilli;Lactobacillales;Lactobacillaceae;Lacticaseibacillus	OK271934
480	M3-N-1	Enterococcus avium	ATCC 14025	99.93	Bacteria;Firmicutes;Bacilli;Lactobacillales;Enterococcaceae;Enterococcus	OK271935
481	M3-N-100	Enterococcus faecium	LMG 11423	99.86	Bacteria;Firmicutes;Bacilli;Lactobacillales;Enterococcaceae;Enterococcus	OK271941
482	M3-N-101	Bifidobacterium breve	DSM 20213	98.8	Bacteria;Actinobacteria;Actinomycetia;Bifidobacteriales;Bifidobacteriaceae;Bifidobacterium	MZ350195
483	M3-N-102	Lacticaseibacillus paracasei subsp. tolerans	JCM 1171	99.93	Bacteria;Firmicutes;Bacilli;Lactobacillales;Lactobacillaceae;Lacticaseibacillus	OK271942
484	M3-N-103	Enterococcus avium	ATCC 14025	99.86	Bacteria;Firmicutes;Bacilli;Lactobacillales;Enterococcaceae;Enterococcus	OK271943
485	M3-N-104	Enterococcus faecium	LMG 11423	99.79	Bacteria;Firmicutes;Bacilli;Lactobacillales;Enterococcaceae;Enterococcus	OK271944
486	M3-N-105	Enterococcus avium	ATCC 14025	99.93	Bacteria;Firmicutes;Bacilli;Lactobacillales;Enterococcaceae;Enterococcus	OK271945
487	M3-N-2	Enterococcus faecium	LMG 11423	99.79	Bacteria;Firmicutes;Bacilli;Lactobacillales;Enterococcaceae;Enterococcus	OK271936
488	M3-N-3	Klebsiella variicola subsp. variicola	DSM 15968	99.86	Bacteria;Proteobacteria;Gammaproteobacteria;Enterobacterales;Enterobacteriaceae;Klebsiella	OK271937
489	M3-N-4	Bacillus paralicheniformis	KJ-16	99.5	Bacteria;Firmicutes;Bacilli;Bacillales;Bacillaceae;Bacillus	OK271938
490	M3-N-5	Klebsiella pneumoniae subsp. ozaenae	ATCC 11296	99.86	Bacteria;Proteobacteria;Gammaproteobacteria;Enterobacterales;Enterobacteriaceae;Klebsiella	OK271939
491	M3-N-6	Enterococcus faecalis	ATCC 19433	100	Bacteria;Firmicutes;Bacilli;Lactobacillales;Enterococcaceae;Enterococcus	OK271940
492	M3-P-1	Lacticaseibacillus paracasei subsp. tolerans	JCM 1171	100	Bacteria;Firmicutes;Bacilli;Lactobacillales;Lactobacillaceae;Lacticaseibacillus	OK271946
493	M3-P-100	Enterococcus faecium	LMG 11423	99.86	Bacteria;Firmicutes;Bacilli;Lactobacillales;Enterococcaceae;Enterococcus	OK271949
494	M3-P-2	Enterococcus avium	ATCC 14025	99.86	Bacteria;Firmicutes;Bacilli;Lactobacillales;Enterococcaceae;Enterococcus	OK271947
495	M3-P-3	Enterococcus faecium	LMG 11423	99.25	Bacteria;Firmicutes;Bacilli;Lactobacillales;Enterococcaceae;Enterococcus	OK271948
496	N1-B-100	Enterococcus gallinarum	NBRC 100675	99.93	Bacteria;Firmicutes;Bacilli;Lactobacillales;Enterococcaceae;Enterococcus	OK271950
497	N1-B-101	Latilactobacillus sakei subsp. sakei	JCM 1157	99.93	Bacteria;Firmicutes;Bacilli;Lactobacillales;Lactobacillaceae;Latilactobacillus	OK271951
498	N1-B-102	Latilactobacillus sakei subsp. sakei	JCM 1157	99.93	Bacteria;Firmicutes;Bacilli;Lactobacillales;Lactobacillaceae;Latilactobacillus	OK271952
499	N1-B-103	Latilactobacillus sakei subsp. sakei	JCM 1157	100	Bacteria;Firmicutes;Bacilli;Lactobacillales;Lactobacillaceae;Latilactobacillus	OK271953
500	N1-B-104	Weissella cibaria	KACC 11862	100	Bacteria;Firmicutes;Bacilli;Lactobacillales;Lactobacillaceae;Weissella	OK271954
501	N1-C-100	Latilactobacillus sakei subsp. sakei	JCM 1157	100	Bacteria;Firmicutes;Bacilli;Lactobacillales;Lactobacillaceae;Latilactobacillus	OK271955
502	N1-C-101	Bifidobacterium breve	DSM 20213	99.72	Bacteria;Actinobacteria;Actinomycetia;Bifidobacteriales;Bifidobacteriaceae;Bifidobacterium	OK271956
503	N1-C-102	Enterococcus canintestini	DSM 21207	99.73	Bacteria;Firmicutes;Bacilli;Lactobacillales;Enterococcaceae;Enterococcus	OK271957
504	N1-C-103	Enterococcus canintestini	DSM 21207	99.73	Bacteria;Firmicutes;Bacilli;Lactobacillales;Enterococcaceae;Enterococcus	OK271958
505	N1-C-104	Latilactobacillus sakei subsp. sakei	JCM 1157	100	Bacteria;Firmicutes;Bacilli;Lactobacillales;Lactobacillaceae;Latilactobacillus	OK271959
506	N1-C-105	Enterococcus faecium	LMG 11423	99.79	Bacteria;Firmicutes;Bacilli;Lactobacillales;Enterococcaceae;Enterococcus	OK271960
507	N1-D-1	Weissella koreensis	KCTC 3621	99.93	Bacteria;Firmicutes;Bacilli;Lactobacillales;Lactobacillaceae;Weissella	OK271961
508	N1-D-100	Latilactobacillus sakei subsp. sakei	JCM 1157	99.8	Bacteria;Firmicutes;Bacilli;Lactobacillales;Lactobacillaceae;Latilactobacillus	OK271965
509	N1-D-101	Enterococcus avium	ATCC 14025	99.93	Bacteria;Firmicutes;Bacilli;Lactobacillales;Enterococcaceae;Enterococcus	OK271966
510	N1-D-102	Latilactobacillus sakei subsp. sakei	JCM 1157	100	Bacteria;Firmicutes;Bacilli;Lactobacillales;Lactobacillaceae;Latilactobacillus	OK271967
511	N1-D-2	Lacticaseibacillus paracasei subsp. tolerans	JCM 1171	100	Bacteria;Firmicutes;Bacilli;Lactobacillales;Lactobacillaceae;Lacticaseibacillus	OK271962
512	N1-D-3	Latilactobacillus sakei subsp. sakei	JCM 1157	99.8	Bacteria;Firmicutes;Bacilli;Lactobacillales;Lactobacillaceae;Latilactobacillus	OK271963
513	N1-D-4	Kalamiella piersonii	IIIF1SW-P2	100	Bacteria;Proteobacteria;Gammaproteobacteria;Enterobacterales;Erwiniaceae;Kalamiella	OK271964
514	N1-E-1	Kalamiella piersonii	IIIF1SW-P2	100	Bacteria;Proteobacteria;Gammaproteobacteria;Enterobacterales;Erwiniaceae;Kalamiella	OK271968
515	N1-E-100	Lacticaseibacillus paracasei subsp. tolerans	JCM 1171	100	Bacteria;Firmicutes;Bacilli;Lactobacillales;Lactobacillaceae;Lacticaseibacillus	OK271971
516	N1-E-101	Ligilactobacillus ruminis	NBRC 102161	99.93	Bacteria;Firmicutes;Bacilli;Lactobacillales;Lactobacillaceae;LigilactobacilluS	OK271972
517	N1-E-102	Enterococcus avium	ATCC 14025	99.93	Bacteria;Firmicutes;Bacilli;Lactobacillales;Enterococcaceae;Enterococcus	OK271973
518	N1-E-2	Escherichia fergusonii	ATCC 35469	99.86	Bacteria;Proteobacteria;Gammaproteobacteria;Enterobacterales;Enterobacteriaceae;Escherichia	OK271969
519	N1-E-3	Lacticaseibacillus paracasei subsp. tolerans	JCM 1171	100	Bacteria;Firmicutes;Bacilli;Lactobacillales;Lactobacillaceae;Lacticaseibacillus	OK271970
520	N1-K-1	Enterococcus avium	ATCC 14025	99.93	Bacteria;Firmicutes;Bacilli;Lactobacillales;Enterococcaceae;Enterococcus	OK271974
521	N1-K-101	Schleiferilactobacillus harbinensis	DSM 16991	100	Bacteria;Firmicutes;Bacilli;Lactobacillales;Lactobacillaceae;Schleiferilactobacillus	OK271978
522	N1-K-102	Kalamiella piersonii	IIIF1SW-P2	100	Bacteria;Proteobacteria;Gammaproteobacteria;Enterobacterales;Erwiniaceae;Kalamiella	OK271979
523	N1-K-2	Lacticaseibacillus paracasei subsp. tolerans	JCM 1171	100	Bacteria;Firmicutes;Bacilli;Lactobacillales;Lactobacillaceae;Lacticaseibacillus	OK271975
524	N1-K-3	Schleiferilactobacillus harbinensis	DSM 16991	100	Bacteria;Firmicutes;Bacilli;Lactobacillales;Lactobacillaceae;Schleiferilactobacillus	OK271976
525	N1-K-4	Lacticaseibacillus rhamnosus	JCM 1136	100	Bacteria;Firmicutes;Bacilli;Lactobacillales;Lactobacillaceae;Lacticaseibacillus	OK271977
526	N1-M-1	Shigella flexneri	ATCC 29903	100	Bacteria;Proteobacteria;Gammaproteobacteria;Enterobacterales;Enterobacteriaceae;Escherichia	OK271980
527	N1-M-100	Enterococcus faecalis	ATCC 19433	100	Bacteria;Firmicutes;Bacilli;Lactobacillales;Enterococcaceae;Enterococcus	OK271984
528	N1-M-101	Kalamiella piersonii	IIIF1SW-P2	100	Bacteria;Proteobacteria;Gammaproteobacteria;Enterobacterales;Erwiniaceae;Kalamiella	OK271985
529	N1-M-102	Enterococcus faecium	LMG 11423	99.73	Bacteria;Firmicutes;Bacilli;Lactobacillales;Enterococcaceae;Enterococcus	OK271986
530	N1-M-2	Enterococcus avium	ATCC 14025	99.93	Bacteria;Firmicutes;Bacilli;Lactobacillales;Enterococcaceae;Enterococcus	OK271981
531	N1-M-3	Enterococcus avium	ATCC 14025	99.93	Bacteria;Firmicutes;Bacilli;Lactobacillales;Enterococcaceae;Enterococcus	OK271982
532	N1-M-4	Enterococcus casseliflavus	MUTK 20	100	Bacteria;Firmicutes;Bacilli;Lactobacillales;Enterococcaceae;Enterococcus	OK271983
533	N1-N-100	Enterococcus faecalis	ATCC 19433	100	Bacteria;Firmicutes;Bacilli;Lactobacillales;Enterococcaceae;Enterococcus	OK271987
534	N1-N-101	Enterococcus faecalis	ATCC 19433	99.93	Bacteria;Firmicutes;Bacilli;Lactobacillales;Enterococcaceae;Enterococcus	OK271988
535	N1-N-102	Klebsiella variicola subsp. variicola	DSM 15968	99.86	Bacteria;Proteobacteria;Gammaproteobacteria;Enterobacterales;Enterobacteriaceae;Klebsiella	OK271989
536	N1-N-103	Eubacterium limosum	ATCC 8486	99.93	Bacteria;Firmicutes;Clostridia;Clostridiales;Eubacteriaceae;Eubacterium	OK271990
537	N1-N-104	Enterococcus faecium	LMG 11423	99.86	Bacteria;Firmicutes;Bacilli;Lactobacillales;Enterococcaceae;Enterococcus	OK271991
538	N1-P-100	Kalamiella piersonii	IIIF1SW-P2	100	Bacteria;Proteobacteria;Gammaproteobacteria;Enterobacterales;Erwiniaceae;Kalamiella	OK271992
539	N1-P-101	Enterococcus faecium	LMG 11423	99.72	Bacteria;Firmicutes;Bacilli;Lactobacillales;Enterococcaceae;Enterococcus	OK271993
540	N1-P-102	Paeniclostridium sordellii	ATCC 9714	99.65	Bacteria;Firmicutes;Clostridia;Clostridiales;Peptostreptococcaceae;Paraclostridium	OK271994
541	N1-Y-5	Streptococcus parasanguinis	ATCC 15912	99.39	Bacteria;Firmicutes;Bacilli;Lactobacillales;Streptococcaceae;Streptococcus	OK271995
542	P1-D-1	Kalamiella piersonii	IIIF1SW-P2	100	Bacteria;Proteobacteria;Gammaproteobacteria;Enterobacterales;Erwiniaceae;Kalamiella	OK271996
543	P1-D-101	Latilactobacillus sakei subsp. sakei	JCM 1157	99.8	Bacteria;Firmicutes;Bacilli;Lactobacillales;Lactobacillaceae;Latilactobacillus	OK272002
544	P1-D-103	Latilactobacillus sakei subsp. sakei	JCM 1157	99.8	Bacteria;Firmicutes;Bacilli;Lactobacillales;Lactobacillaceae;Latilactobacillus	OK272003
545	P1-D-2	Latilactobacillus sakei subsp. sakei	JCM 1157	99.8	Bacteria;Firmicutes;Bacilli;Lactobacillales;Lactobacillaceae;Latilactobacillus	OK271997
546	P1-D-3	Latilactobacillus sakei subsp. sakei	JCM 1157	100	Bacteria;Firmicutes;Bacilli;Lactobacillales;Lactobacillaceae;Latilactobacillus	OK271998
547	P1-D-4	Kalamiella piersonii	IIIF1SW-P2	100	Bacteria;Proteobacteria;Gammaproteobacteria;Enterobacterales;Erwiniaceae;Kalamiella	OK271999
548	P1-D-5	Kalamiella piersonii	IIIF1SW-P2	100	Bacteria;Proteobacteria;Gammaproteobacteria;Enterobacterales;Erwiniaceae;Kalamiella	OK272000
549	P1-D-7	Kalamiella piersonii	IIIF1SW-P2	100	Bacteria;Proteobacteria;Gammaproteobacteria;Enterobacterales;Erwiniaceae;Kalamiella	OK272001
550	P1-E-1	Klebsiella pneumoniae subsp. pneumoniae	DSM 30104	99.93	Bacteria;Proteobacteria;Gammaproteobacteria;Enterobacterales;Enterobacteriaceae;Klebsiella	OK272004
551	P1-E-100	Ligilactobacillus ruminis	NBRC 102161	99.93	Bacteria;Firmicutes;Bacilli;Lactobacillales;Lactobacillaceae;Ligilactobacillus	OK272009
552	P1-E-101	Lacticaseibacillus paracasei subsp. tolerans	JCM 1171	99.93	Bacteria;Firmicutes;Bacilli;Lactobacillales;Lactobacillaceae;Lacticaseibacillus	OK272010
553	P1-E-102	Lacticaseibacillus rhamnosus	JCM 1136	99.19	Bacteria;Firmicutes;Bacilli;Lactobacillales;Lactobacillaceae;Lacticaseibacillus	OK272011
554	P1-E-103	Lacticaseibacillus rhamnosus	JCM 1136	100	Bacteria;Firmicutes;Bacilli;Lactobacillales;Lactobacillaceae;Lacticaseibacillus	OK272012
555	P1-E-2	Escherichia fergusonii	ATCC 35469	99.86	Bacteria;Proteobacteria;Gammaproteobacteria;Enterobacterales;Enterobacteriaceae;Escherichia	OK272005
556	P1-E-3	Enterococcus avium	ATCC 14025	99.86	Bacteria;Firmicutes;Bacilli;Lactobacillales;Enterococcaceae;Enterococcus	OK272006
557	P1-E-4	Escherichia fergusonii	ATCC 35469	99.8	Bacteria;Proteobacteria;Gammaproteobacteria;Enterobacterales;Enterobacteriaceae;Escherichia	OK272007
558	P1-E-5	Kalamiella piersonii	IIIF1SW-P2	100	Bacteria;Proteobacteria;Gammaproteobacteria;Enterobacterales;Erwiniaceae;Kalamiella	OK272008
559	P1-F-1	Enterococcus faecalis	ATCC 19433	100	Bacteria;Firmicutes;Bacilli;Lactobacillales;Enterococcaceae;Enterococcus	OK272013
560	P1-F-101	Enterococcus avium	ATCC 14025	99.93	Bacteria;Firmicutes;Bacilli;Lactobacillales;Enterococcaceae;Enterococcus	OK272015
561	P1-F-102	Enterococcus faecium	LMG 11423	99.86	Bacteria;Firmicutes;Bacilli;Lactobacillales;Enterococcaceae;Enterococcus	OK272016
562	P1-F-103	Enterococcus hulanensis	190-7	99.71	Bacteria;Firmicutes;Bacilli;Lactobacillales;Enterococcaceae;Enterococcus	OK272017
563	P1-F-104	Enterococcus faecium	LMG 11423	99.8	Bacteria;Firmicutes;Bacilli;Lactobacillales;Enterococcaceae;Enterococcus	OK272018
564	P1-F-105	Enterococcus faecium	LMG 11423	99.73	Bacteria;Firmicutes;Bacilli;Lactobacillales;Enterococcaceae;Enterococcus	OK272019
565	P1-F-106	Enterococcus avium	ATCC 14025	99.93	Bacteria;Firmicutes;Bacilli;Lactobacillales;Enterococcaceae;Enterococcus	OK272020
566	P1-F-107	Enterococcus faecium	LMG 11423	99.66	Bacteria;Firmicutes;Bacilli;Lactobacillales;Enterococcaceae;Enterococcus	OK272021
567	P1-F-2	Enterococcus faecium	LMG 11423	99.8	Bacteria;Firmicutes;Bacilli;Lactobacillales;Enterococcaceae;Enterococcus	OK272014
568	P1-K-1	Schleiferilactobacillus harbinensis	DSM 16991	100	Bacteria;Firmicutes;Bacilli;Lactobacillales;Lactobacillaceae;Schleiferilactobacillus	OK272022
569	P1-K-101	Schleiferilactobacillus harbinensis	DSM 16991	100	Bacteria;Firmicutes;Bacilli;Lactobacillales;Lactobacillaceae;Schleiferilactobacillus	OK272028
570	P1-K-2	Schleiferilactobacillus harbinensis	DSM 16991	100	Bacteria;Firmicutes;Bacilli;Lactobacillales;Lactobacillaceae;Schleiferilactobacillus	OK272023
571	P1-K-3	Lacticaseibacillus rhamnosus	JCM 1136	100	Bacteria;Firmicutes;Bacilli;Lactobacillales;Lactobacillaceae;Lacticaseibacillus	OK272024
572	P1-K-4	Lacticaseibacillus rhamnosus	JCM 1136	100	Bacteria;Firmicutes;Bacilli;Lactobacillales;Lactobacillaceae;Lacticaseibacillus	OK272025
573	P1-K-5	Enterococcus avium	ATCC 14025	99.93	Bacteria;Firmicutes;Bacilli;Lactobacillales;Enterococcaceae;Enterococcus	OK272026
574	P1-K-6	Lacticaseibacillus rhamnosus	JCM 1136	100	Bacteria;Firmicutes;Bacilli;Lactobacillales;Lactobacillaceae;Lacticaseibacillus	OK272027
575	P1-M-1	Kalamiella piersonii	IIIF1SW-P2	100	Bacteria;Proteobacteria;Gammaproteobacteria;Enterobacterales;Erwiniaceae;Kalamiella	OK272029
576	P1-M-100	Enterococcus faecium	LMG 11423	99.73	Bacteria;Firmicutes;Bacilli;Lactobacillales;Enterococcaceae;Enterococcus	OK272031
577	P1-M-101	Lactiplantibacillus plantarum	ATCC 14917	100	Bacteria;Firmicutes;Bacilli;Lactobacillales;Lactobacillaceae;Lactiplantibacillus	OK272032
578	P1-M-102	Lacticaseibacillus paracasei subsp. tolerans	JCM 1171	100	Bacteria;Firmicutes;Bacilli;Lactobacillales;Lactobacillaceae;Lacticaseibacillus	OK272033
579	P1-M-2	Enterococcus faecalis	ATCC 19433	100	Bacteria;Firmicutes;Bacilli;Lactobacillales;Enterococcaceae;Enterococcus	OK272030
580	P1-N-1	Klebsiella variicola subsp. variicola	DSM 15968	99.86	Bacteria;Proteobacteria;Gammaproteobacteria;Enterobacterales;Enterobacteriaceae;Klebsiella	OK272034
581	P1-N-2	Enterococcus faecium	LMG 11423	99.72	Bacteria;Firmicutes;Bacilli;Lactobacillales;Enterococcaceae;Enterococcus	OK272035
582	P1-N-3	Enterococcus faecalis	ATCC 19433	100	Bacteria;Firmicutes;Bacilli;Lactobacillales;Enterococcaceae;Enterococcus	OK272036
583	P1-N-4	Enterococcus faecalis	ATCC 19433	100	Bacteria;Firmicutes;Bacilli;Lactobacillales;Enterococcaceae;Enterococcus	OK272037
584	P1-N-5	Enterococcus faecium	LMG 11423	99.86	Bacteria;Firmicutes;Bacilli;Lactobacillales;Enterococcaceae;Enterococcus	OK272038
585	P1-N-6	Enterococcus faecalis	ATCC 19433	100	Bacteria;Firmicutes;Bacilli;Lactobacillales;Enterococcaceae;Enterococcus	OK272039
586	P1-N-7	Enterococcus faecium	LMG 11423	99.79	Bacteria;Firmicutes;Bacilli;Lactobacillales;Enterococcaceae;Enterococcus	OK272040
587	P1-N-8	Lysinibacillus capsici	PB300	100	Bacteria;Firmicutes;Bacilli;Bacillales;Planococcaceae;Lysinibacillus	OK272041
588	P1-P-100	Paraclostridium benzoelyticum	JC272	100	Bacteria;Firmicutes;Clostridia;Clostridiales;Peptostreptococcaceae;Paraclostridium	OK272048
589	P1-P-102	Kalamiella piersonii	IIIF1SW-P2	100	Bacteria;Proteobacteria;Gammaproteobacteria;Enterobacterales;Erwiniaceae;Kalamiella	OK272049
590	P1-P-2	Enterococcus gallinarum	NBRC 100675	99.93	Bacteria;Firmicutes;Bacilli;Lactobacillales;Enterococcaceae;Enterococcus	OK272042
591	P1-P-3	Brevibacterium frigoritolerans	DSM 8801	99.93	Bacteria;Firmicutes;Bacilli;Bacillales;Bacillaceae;Peribacillus	OK272043
592	P1-P-4	Enterococcus faecium	LMG 11423	99.79	Bacteria;Firmicutes;Bacilli;Lactobacillales;Enterococcaceae;Enterococcus	OK272044
593	P1-P-5	Enterococcus avium	ATCC 14025	99.93	Bacteria;Firmicutes;Bacilli;Lactobacillales;Enterococcaceae;Enterococcus	OK272045
594	P1-P-6	Lacticaseibacillus paracasei subsp. tolerans	JCM 1171	100	Bacteria;Firmicutes;Bacilli;Lactobacillales;Lactobacillaceae;Lacticaseibacillus	OK272046
595	P1-P-7	Lacticaseibacillus paracasei subsp. tolerans	JCM 1171	100	Bacteria;Firmicutes;Bacilli;Lactobacillales;Lactobacillaceae;Lacticaseibacillus	OK272047
596	R2-F-1	Enterococcus faecalis	ATCC 19433	100	Bacteria;Firmicutes;Bacilli;Lactobacillales;Enterococcaceae;Enterococcus	OK272050
597	R2-F-100	Enterococcus faecium	LMG 11423	99.72	Bacteria;Firmicutes;Bacilli;Lactobacillales;Enterococcaceae;Enterococcus	OK272053
598	R2-F-101	Enterococcus faecium	LMG 11423	99.59	Bacteria;Firmicutes;Bacilli;Lactobacillales;Enterococcaceae;Enterococcus	OK272054
599	R2-F-102	Enterococcus faecalis	ATCC 19433	100	Bacteria;Firmicutes;Bacilli;Lactobacillales;Enterococcaceae;Enterococcus	OK272055
600	R2-F-103	Enterococcus faecalis	ATCC 19433	100	Bacteria;Firmicutes;Bacilli;Lactobacillales;Enterococcaceae;Enterococcus	OK272056
601	R2-F-104	Enterococcus faecium	LMG 11423	99.86	Bacteria;Firmicutes;Bacilli;Lactobacillales;Enterococcaceae;Enterococcus	OK272057
602	R2-F-2	Enterococcus faecalis	ATCC 19433	100	Bacteria;Firmicutes;Bacilli;Lactobacillales;Enterococcaceae;Enterococcus	OK272051
603	R2-F-3	Escherichia fergusonii	ATCC 35469	99.86	Bacteria;Proteobacteria;Gammaproteobacteria;Enterobacterales;Enterobacteriaceae;Escherichia	OK272052
604	R2-K-1	Lacticaseibacillus paracasei subsp. tolerans	JCM 1171	100	Bacteria;Firmicutes;Bacilli;Lactobacillales;Lactobacillaceae;Lacticaseibacillus	OK272058
605	R2-N-1	Hymenobacter glacieicola	B1909T	98.42	Bacteria;Bacteroidetes;Cytophagia;Cytophagales;Hymenobacteraceae;Hymenobacter	MZ350196
606	R2-N-2	Enterococcus faecium	LMG 11423	99.86	Bacteria;Firmicutes;Bacilli;Lactobacillales;Enterococcaceae;Enterococcus	OK272059
607	R2-N-3	Lysinibacillus capsici	PB300	100	Bacteria;Firmicutes;Bacilli;Bacillales;Planococcaceae;Lysinibacillus	OK272060
608	R2-P-1	Shigella flexneri	ATCC 29903	99.45	Bacteria;Proteobacteria;Gammaproteobacteria;Enterobacterales;Enterobacteriaceae;Shigella	OK272061
609	R2-P-2	Enterococcus faecalis	ATCC 19433	100	Bacteria;Firmicutes;Bacilli;Lactobacillales;Enterococcaceae;Enterococcus	OK272062
610	R2-P-3	Enterococcus gallinarum	NBRC 100675	99.93	Bacteria;Firmicutes;Bacilli;Lactobacillales;Enterococcaceae;Enterococcus	OK272063
611	S1-D-1	Rhodococcus qingshengii	JCM 15477	100	Bacteria;Actinobacteria;Actinomycetia;Mycobacteriales;Nocardiaceae;Rhodococcus	OK272064
612	S1-D-100	Latilactobacillus sakei subsp. sakei	JCM 1157	99.8	Bacteria;Firmicutes;Bacilli;Lactobacillales;Lactobacillaceae;Latilactobacillus	OK272068
613	S1-D-101	Latilactobacillus sakei subsp. sakei	JCM 1157	100	Bacteria;Firmicutes;Bacilli;Lactobacillales;Lactobacillaceae;Latilactobacillus	OK272069
614	S1-D-102	Latilactobacillus sakei subsp. sakei	JCM 1157	99.8	Bacteria;Firmicutes;Bacilli;Lactobacillales;Lactobacillaceae;Latilactobacillus	OK272070
615	S1-D-103	Latilactobacillus sakei subsp. sakei	JCM 1157	100	Bacteria;Firmicutes;Bacilli;Lactobacillales;Lactobacillaceae;Latilactobacillus	OK272071
616	S1-D-3	Latilactobacillus sakei subsp. sakei	JCM 1157	100	Bacteria;Firmicutes;Bacilli;Lactobacillales;Lactobacillaceae;Latilactobacillus	OK272065
617	S1-D-4	Latilactobacillus sakei subsp. sakei	JCM 1157	99.8	Bacteria;Firmicutes;Bacilli;Lactobacillales;Lactobacillaceae;Latilactobacillus	OK272066
618	S1-D-5	Kalamiella piersonii	IIIF1SW-P2	100	Bacteria;Proteobacteria;Gammaproteobacteria;Enterobacterales;Erwiniaceae;Kalamiella	OK272067
619	S1-E-1	Kalamiella piersonii	IIIF1SW-P2	100	Bacteria;Proteobacteria;Gammaproteobacteria;Enterobacterales;Erwiniaceae;Kalamiella	OK272072
620	S1-E-101	Ligilactobacillus ruminis	NBRC 102161	99.93	Bacteria;Firmicutes;Bacilli;Lactobacillales;Lactobacillaceae;Ligilactobacillus	OK272075
621	S1-E-102	Ligilactobacillus ruminis	NBRC 102161	99.93	Bacteria;Firmicutes;Bacilli;Lactobacillales;Lactobacillaceae;Ligilactobacillus	OK272076
622	S1-E-103	Ligilactobacillus ruminis	NBRC 102161	99.93	Bacteria;Firmicutes;Bacilli;Lactobacillales;Lactobacillaceae;Ligilactobacillus	OK272077
623	S1-E-104	Kalamiella piersonii	IIIF1SW-P2	100	Bacteria;Proteobacteria;Gammaproteobacteria;Enterobacterales;Erwiniaceae;Kalamiella	OK272078
624	S1-E-2	Escherichia fergusonii	ATCC 35469	99.86	Bacteria;Proteobacteria;Gammaproteobacteria;Enterobacterales;Enterobacteriaceae;Escherichia	OK272073
625	S1-E-3	Lacticaseibacillus rhamnosus	JCM 1136	100	Bacteria;Firmicutes;Bacilli;Lactobacillales;Lactobacillaceae;Lacticaseibacillus	OK272074
626	S1-F-100	Enterococcus avium	ATCC 14025	99.93	Bacteria;Firmicutes;Bacilli;Lactobacillales;Enterococcaceae;Enterococcus	OK272080
627	S1-F-101	Enterococcus avium	ATCC 14025	99.93	Bacteria;Firmicutes;Bacilli;Lactobacillales;Enterococcaceae;Enterococcus	OK272081
628	S1-F-2	Enterococcus faecium	LMG 11423	99.8	Bacteria;Firmicutes;Bacilli;Lactobacillales;Enterococcaceae;Enterococcus	OK272079
629	S1-K-100	Kalamiella piersonii	IIIF1SW-P2	100	Bacteria;Proteobacteria;Gammaproteobacteria;Enterobacterales;Erwiniaceae;Kalamiella	OK272082
630	S1-K-101	Clostridioides mangenotii	DSM 1289	98.8	Bacteria;Firmicutes;Clostridia;Clostridiales;Peptostreptococcaceae;Clostridioides	MZ350197
631	S1-K-102	Kalamiella piersonii	IIIF1SW-P2	100	Bacteria;Proteobacteria;Gammaproteobacteria;Enterobacterales;Erwiniaceae;Kalamiella	OK272083
632	S1-M-100	Enterococcus faecium	LMG 11423	99.8	Bacteria;Firmicutes;Bacilli;Lactobacillales;Enterococcaceae;Enterococcus	OK272084
633	S1-M-101	Lacticaseibacillus paracasei subsp. tolerans	JCM 1171	99.93	Bacteria;Firmicutes;Bacilli;Lactobacillales;Lactobacillaceae;Lacticaseibacillus	OK272085
634	S1-P-1	Enterococcus faecalis	ATCC 19433	100	Bacteria;Firmicutes;Bacilli;Lactobacillales;Enterococcaceae;Enterococcus	OK272086
635	S1-P-100	Kalamiella piersonii	IIIF1SW-P2	100	Bacteria;Proteobacteria;Gammaproteobacteria;Enterobacterales;Erwiniaceae;Kalamiella	OK272087
636	S1-P-101	Kalamiella piersonii	IIIF1SW-P2	100	Bacteria;Proteobacteria;Gammaproteobacteria;Enterobacterales;Erwiniaceae;Kalamiella	OK272088
637	S1-Y-1	Kalamiella piersonii	IIIF1SW-P2	100	Bacteria;Proteobacteria;Gammaproteobacteria;Enterobacterales;Erwiniaceae;Kalamiella	OK272089
638	S1-Y-2	Streptococcus parasanguinis	ATCC 15912	99.39	Bacteria;Firmicutes;Bacilli;Lactobacillales;Streptococcaceae;Streptococcus	OK272090
639	TB-B-1	Leuconostoc mesenteroides subsp. mesenteroides	ATCC 8293	100	Bacteria;Firmicutes;Bacilli;Lactobacillales;Lactobacillaceae;Leuconostoc	OK272091
640	TB-B-100	Escherichia fergusonii	ATCC 35469	99.86	Bacteria;Proteobacteria;Gammaproteobacteria;Enterobacterales;Enterobacteriaceae;Escherichia	OK272094
641	TB-B-2	Latilactobacillus sakei subsp. sakei	JCM 1157	100	Bacteria;Firmicutes;Bacilli;Lactobacillales;Lactobacillaceae;Latilactobacillus;Latilactobacillus sakei	OK272092
642	TB-B-4	Enterococcus avium	ATCC 14025	99.93	Bacteria;Firmicutes;Bacilli;Lactobacillales;Enterococcaceae;Enterococcus	OK272093
643	TB-C-100	Klebsiella aerogenes	KCTC 2190	99.79	Bacteria;Proteobacteria;Gammaproteobacteria;Enterobacterales;Enterobacteriaceae;Klebsiella	OK272095
644	TB-C-101	Klebsiella aerogenes	KCTC 2190	99.86	Bacteria;Proteobacteria;Gammaproteobacteria;Enterobacterales;Enterobacteriaceae;Klebsiella	OK272096
645	TB-H-102	Enterococcus faecium	LMG 11423	99.8	Bacteria;Firmicutes;Bacilli;Lactobacillales;Enterococcaceae;Enterococcus	OK272097
646	TB-Y-1	Enterococcus hermanniensis	DSM 17122	99.8	Bacteria;Firmicutes;Bacilli;Lactobacillales;Enterococcaceae;Enterococcus	OK272098
647	TB-Y-101	Enterobacter ludwigii	EN-119	99.66	Bacteria;Proteobacteria;Gammaproteobacteria;Enterobacterales;Enterobacteriaceae;Enterobacter	OK272101
648	TB-Y-102	Bifidobacterium longum subsp. longum	JCM 1217	99.79	Bacteria;Actinobacteria;Actinomycetia;Bifidobacteriales;Bifidobacteriaceae;Bifidobacterium	OK272102
649	TB-Y-103	Staphylococcus petrasii subsp. pragensis	NRL/St 12/356	100	Bacteria;Firmicutes;Bacilli;Bacillales;Staphylococcaceae;Staphylococcus	OK272103
650	TB-Y-2	Streptococcus rubneri	LMG 27207	99.52	Bacteria;Firmicutes;Bacilli;Lactobacillales;Streptococcaceae;Streptococcus	OK272099
651	TB-Y-4	Bacillus infantis	NRRL B-14911	99.86	Bacteria;Firmicutes;Bacilli;Bacillales;Bacillaceae;Bacillus	OK272100
652	TG-D-1	Latilactobacillus sakei subsp. sakei	JCM 1157	99.93	Bacteria;Firmicutes;Bacilli;Lactobacillales;Lactobacillaceae;Latilactobacillus	OK272104
653	TG-D-100	Enterococcus avium	ATCC 14025	99.93	Bacteria;Firmicutes;Bacilli;Lactobacillales;Enterococcaceae;Enterococcus	OK272112
654	TG-D-102	Lacticaseibacillus paracasei subsp. tolerans	JCM 1171	99.73	Bacteria;Firmicutes;Bacilli;Lactobacillales;Lactobacillaceae;Lacticaseibacillus	OK272113
655	TG-D-103	Escherichia fergusonii	ATCC 35469	99.18	Bacteria;Proteobacteria;Gammaproteobacteria;Enterobacterales;Enterobacteriaceae;Escherichia	OK272114
656	TG-D-110	Enterococcus avium	ATCC 14025	99.93	Bacteria;Firmicutes;Bacilli;Lactobacillales;Enterococcaceae;Enterococcus	OK272115
657	TG-D-2	Latilactobacillus sakei subsp. sakei	JCM 1157	99.93	Bacteria;Firmicutes;Bacilli;Lactobacillales;Lactobacillaceae;Latilactobacillus	OK272105
658	TG-D-3	Latilactobacillus sakei subsp. sakei	JCM 1157	99.8	Bacteria;Firmicutes;Bacilli;Lactobacillales;Lactobacillaceae;Latilactobacillus	OK272106
659	TG-D-4	Lacticaseibacillus paracasei subsp. tolerans	JCM 1171	100	Bacteria;Firmicutes;Bacilli;Lactobacillales;Lactobacillaceae;Lacticaseibacillus	OK272107
660	TG-D-5	Kalamiella piersonii	IIIF1SW-P2	100	Bacteria;Proteobacteria;Gammaproteobacteria;Enterobacterales;Erwiniaceae;Kalamiella	OK272108
661	TG-D-6	Latilactobacillus sakei subsp. sakei	JCM 1157	100	Bacteria;Firmicutes;Bacilli;Lactobacillales;Lactobacillaceae;Latilactobacillus;	OK272109
662	TG-D-7	Latilactobacillus sakei subsp. sakei	JCM 1157	100	Bacteria;Firmicutes;Bacilli;Lactobacillales;Lactobacillaceae;Latilactobacillus	OK272110
663	TG-D-8	Latilactobacillus sakei subsp. sakei	JCM 1157	99.93	Bacteria;Firmicutes;Bacilli;Lactobacillales;Lactobacillaceae;Latilactobacillus	OK272111
664	TG-E-1	Kalamiella piersonii	IIIF1SW-P2	100	Bacteria;Proteobacteria;Gammaproteobacteria;Enterobacterales;Erwiniaceae;Kalamiella	OK272116
665	TG-E-100	Lacticaseibacillus rhamnosus	JCM 1136	100	Bacteria;Firmicutes;Bacilli;Lactobacillales;Lactobacillaceae;Lacticaseibacillus	OK272120
666	TG-E-101	Ligilactobacillus ruminis	NBRC 102161	99.93	Bacteria;Firmicutes;Bacilli;Lactobacillales;Lactobacillaceae;Ligilactobacillus	OK272121
667	TG-E-102	Kalamiella piersonii	IIIF1SW-P2	100	Bacteria;Proteobacteria;Gammaproteobacteria;Enterobacterales;Erwiniaceae;Kalamiella	OK272122
668	TG-E-2	Ligilactobacillus ruminis	NBRC 102161	99.93	Bacteria;Firmicutes;Bacilli;Lactobacillales;Lactobacillaceae;Ligilactobacillus	OK272117
669	TG-E-3	Escherichia fergusonii	ATCC 35469	99.8	Bacteria;Proteobacteria;Gammaproteobacteria;Enterobacterales;Enterobacteriaceae;Escherichia	OK272118
670	TG-E-4	Kalamiella piersonii	IIIF1SW-P2	100	Bacteria;Proteobacteria;Gammaproteobacteria;Enterobacterales;Erwiniaceae;Kalamiella	OK272119
671	TG-F-1	Escherichia fergusonii	ATCC 35469	99.86	Bacteria;Proteobacteria;Gammaproteobacteria;Enterobacterales;Enterobacteriaceae;Escherichia	OK272123
672	TG-F-100	Eubacterium callanderi	DSM 3662	99.93	Bacteria;Firmicutes;Clostridia;Clostridiales;Eubacteriaceae;Eubacterium	OK272126
673	TG-F-101	Enterococcus hulanensis	190-7	99.93	Bacteria;Firmicutes;Bacilli;Lactobacillales;Enterococcaceae;Enterococcus	OK272127
674	TG-F-103	Enterococcus faecium	LMG 11423	99.79	Bacteria;Firmicutes;Bacilli;Lactobacillales;Enterococcaceae;Enterococcus	OK272128
675	TG-F-104	Enterococcus avium	ATCC 14025	99.93	Bacteria;Firmicutes;Bacilli;Lactobacillales;Enterococcaceae;Enterococcus	OK272129
676	TG-F-105	Enterococcus faecium	LMG 11423	99.8	Bacteria;Firmicutes;Bacilli;Lactobacillales;Enterococcaceae;Enterococcus	OK272130
677	TG-F-106	Enterococcus avium	ATCC 14025	99.93	Bacteria;Firmicutes;Bacilli;Lactobacillales;Enterococcaceae;Enterococcus	OK272131
678	TG-F-107	Enterococcus avium	ATCC 14025	99.93	Bacteria;Firmicutes;Bacilli;Lactobacillales;Enterococcaceae;Enterococcus	OK272132
679	TG-F-2	Enterococcus faecium	LMG 11423	99.8	Bacteria;Firmicutes;Bacilli;Lactobacillales;Enterococcaceae;Enterococcus	OK272124
680	TG-F-3	Enterococcus faecium	LMG 11423	99.65	Bacteria;Firmicutes;Bacilli;Lactobacillales;Enterococcaceae;Enterococcus	OK272125
681	TG-K-1	Lacticaseibacillus rhamnosus	JCM 1136	100	Bacteria;Firmicutes;Bacilli;Lactobacillales;Lactobacillaceae;Lacticaseibacillus	OK272133
682	TG-K-4	Enterococcus avium	ATCC 14025	99.93	Bacteria;Firmicutes;Bacilli;Lactobacillales;Enterococcaceae;Enterococcus	OK272134
683	TG-K-5	Schleiferilactobacillus harbinensis	DSM 16991	100	Bacteria;Firmicutes;Bacilli;Lactobacillales;Lactobacillaceae;Schleiferilactobacillus	OK272135
684	TG-K-6	Lacticaseibacillus rhamnosus	JCM 1136	100	Bacteria;Firmicutes;Bacilli;Lactobacillales;Lactobacillaceae;Lacticaseibacillus	OK272136
685	TG-M-1	Enterococcus faecium	LMG 11423	99.79	Bacteria;Firmicutes;Bacilli;Lactobacillales;Enterococcaceae;Enterococcus	OK272137
686	TG-M-100	Limosilactobacillus fermentum	CECT 562	99.93	Bacteria;Firmicutes;Bacilli;Lactobacillales;Lactobacillaceae;Limosilactobacillus	OK272141
687	TG-M-101	Kalamiella piersonii	IIIF1SW-P2	100	Bacteria;Proteobacteria;Gammaproteobacteria;Enterobacterales;Erwiniaceae;Kalamiella	OK272142
688	TG-M-102	Enterococcus faecalis	ATCC 19433	100	Bacteria;Firmicutes;Bacilli;Lactobacillales;Enterococcaceae;Enterococcus	OK272143
689	TG-M-2	Lacticaseibacillus paracasei subsp. tolerans	JCM 1171	100	Bacteria;Firmicutes;Bacilli;Lactobacillales;Lactobacillaceae;Lacticaseibacillus	OK272138
690	TG-M-3	Kalamiella piersonii	IIIF1SW-P2	100	Bacteria;Proteobacteria;Gammaproteobacteria;Enterobacterales;Erwiniaceae;Kalamiella	OK272139
691	TG-M-4	Escherichia fergusonii	ATCC 35469	99.93	Bacteria;Proteobacteria;Gammaproteobacteria;Enterobacterales;Enterobacteriaceae;Escherichia	OK272140
692	TG-N-1	Enterococcus faecium	LMG 11423	99.86	Bacteria;Firmicutes;Bacilli;Lactobacillales;Enterococcaceae;Enterococcus	OK272144
693	TG-N-100	Klebsiella variicola subsp. variicola	DSM 15968	99.86	Bacteria;Proteobacteria;Gammaproteobacteria;Enterobacterales;Enterobacteriaceae;Klebsiella	OK272147
694	TG-N-101	Enterococcus faecium	LMG 11423	99.53	Bacteria;Firmicutes;Bacilli;Lactobacillales;Enterococcaceae;Enterococcus	OK272148
695	TG-N-2	Enterococcus avium	ATCC 14025	99.93	Bacteria;Firmicutes;Bacilli;Lactobacillales;Enterococcaceae;Enterococcus	OK272145
696	TG-N-3	Enterococcus avium	ATCC 14025	99.93	Bacteria;Firmicutes;Bacilli;Lactobacillales;Enterococcaceae;Enterococcus	OK272146
697	TG-P-1	Enterococcus faecalis	ATCC 19433	100	Bacteria;Firmicutes;Bacilli;Lactobacillales;Enterococcaceae;Enterococcus	OK272149
698	TG-P-100	Kalamiella piersonii	IIIF1SW-P2	100	Bacteria;Proteobacteria;Gammaproteobacteria;Enterobacterales;Erwiniaceae;Kalamiella	OK272153
699	TG-P-101	Clostridium perfringens	ATCC 13124	99.86	Bacteria;Firmicutes;Clostridia;Clostridiales;Clostridiaceae;Clostridium	OK272154
700	TG-P-102	Enterococcus faecium	LMG 11423	99.73	Bacteria;Firmicutes;Bacilli;Lactobacillales;Enterococcaceae;Enterococcus	OK272155
701	TG-P-2	Enterococcus faecium	LMG 11423	99.8	Bacteria;Firmicutes;Bacilli;Lactobacillales;Enterococcaceae;Enterococcus	OK272150
702	TG-P-3	Enterococcus avium	ATCC 14025	99.93	Bacteria;Firmicutes;Bacilli;Lactobacillales;Enterococcaceae;Enterococcus	OK272151
703	TG-P-4	Enterococcus faecalis	ATCC 19433	100	Bacteria;Firmicutes;Bacilli;Lactobacillales;Enterococcaceae;Enterococcus	OK272152
704	W1-D-1	Weissella koreensis	KCTC 3621	99.93	Bacteria;Firmicutes;Bacilli;Lactobacillales;Lactobacillaceae;Weissella	OK272156
705	W1-D-100	Escherichia fergusonii	ATCC 35469	99.11	Bacteria;Proteobacteria;Gammaproteobacteria;Enterobacterales;Enterobacteriaceae;Escherichia	OK254001
706	W1-D-101	Escherichia fergusonii	ATCC 35469	99.11	Bacteria;Proteobacteria;Gammaproteobacteria;Enterobacterales;Enterobacteriaceae;Escherichia	OK254002
707	W1-D-2	Latilactobacillus sakei subsp. sakei	JCM 1157	100	Bacteria;Firmicutes;Bacilli;Lactobacillales;Lactobacillaceae;Latilactobacillus	OK272157
708	W1-D-3	Kalamiella piersonii	IIIF1SW-P2	100	Bacteria;Proteobacteria;Gammaproteobacteria;Enterobacterales;Erwiniaceae;Kalamiella	OK272158
709	W1-D-4	Latilactobacillus sakei subsp. sakei	JCM 1157	100	Bacteria;Firmicutes;Bacilli;Lactobacillales;Lactobacillaceae;Latilactobacillus	OK272159
710	W1-D-5	Lacticaseibacillus paracasei subsp. tolerans	JCM 1171	100	Bacteria;Firmicutes;Bacilli;Lactobacillales;Lactobacillaceae;Lacticaseibacillus	OK272160
711	W1-D-6	Latilactobacillus sakei subsp. sakei	JCM 1157	100	Bacteria;Firmicutes;Bacilli;Lactobacillales;Lactobacillaceae;Latilactobacillus	OK272161
712	W1-D-7	Weissella koreensis	KCTC 3621	99.93	Bacteria;Firmicutes;Bacilli;Lactobacillales;Lactobacillaceae;Weissella	OK272162
713	W1-D-8	Latilactobacillus sakei subsp. sakei	JCM 1157	100	Bacteria;Firmicutes;Bacilli;Lactobacillales;Lactobacillaceae;Latilactobacillus	OK272163
714	W1-F-1	Escherichia fergusonii	ATCC 35469	99.86	Bacteria;Proteobacteria;Gammaproteobacteria;Enterobacterales;Enterobacteriaceae;Escherichia	OK272164
715	W1-F-100	Parabacteroides distasonis	ATCC 8503	99.03	Bacteria;Bacteroidetes;Bacteroidia;Bacteroidales;Porphyromonadaceae;Parabacteroides	OK254003
716	W1-F-101	Cutibacterium acnes subsp. acnes	DSM 1897	99.93	Bacteria;Actinobacteria;Actinomycetia;Propionibacteriales;Propionibacteriaceae;Cutibacterium	OK272169
717	W1-F-102	Enterococcus faecium	LMG 11423	99.59	Bacteria;Firmicutes;Bacilli;Lactobacillales;Enterococcaceae;Enterococcus	OK272170
718	W1-F-103	Phocaeicola vulgatus	ATCC 8482	99.66	Bacteria;Bacteroidetes;Bacteroidia;Bacteroidales;Bacteroidaceae;Phocaeicola	OK272171
719	W1-F-106	Eubacterium callanderi	DSM 3662	99.93	Bacteria;Firmicutes;Clostridia;Clostridiales;Eubacteriaceae;Eubacterium	OK272172
720	W1-F-2	Enterococcus faecalis	ATCC 19433	100	Bacteria;Firmicutes;Bacilli;Lactobacillales;Enterococcaceae;Enterococcus	OK272165
721	W1-F-3	Enterococcus avium	ATCC 14025	99.93	Bacteria;Firmicutes;Bacilli;Lactobacillales;Enterococcaceae;Enterococcus	OK272166
722	W1-F-4	Enterococcus faecium	LMG 11423	99.79	Bacteria;Firmicutes;Bacilli;Lactobacillales;Enterococcaceae;Enterococcus	OK272167
723	W1-F-5	Enterococcus faecium	LMG 11423	99.73	Bacteria;Firmicutes;Bacilli;Lactobacillales;Enterococcaceae;Enterococcus	OK272168
724	W1-K-1	Enterococcus avium	ATCC 14025	99.93	Bacteria;Firmicutes;Bacilli;Lactobacillales;Enterococcaceae;Enterococcus	OK272173
725	W1-K-2	Enterococcus pseudoavium	NCFB 2138	99.69	Bacteria;Firmicutes;Bacilli;Lactobacillales;Enterococcaceae;Enterococcus	ON402830
726	W1-K-3	Lacticaseibacillus rhamnosus	JCM 1136	100	Bacteria;Firmicutes;Bacilli;Lactobacillales;Lactobacillaceae;Lacticaseibacillus	OK272174
727	W1-K-4	Enterococcus avium	ATCC 14025	99.93	Bacteria;Firmicutes;Bacilli;Lactobacillales;Enterococcaceae;Enterococcus	OK272175
728	W1-K-5	Lacticaseibacillus paracasei subsp. Tolerans	JCM 1171	100	Bacteria;Firmicutes;Bacilli;Lactobacillales;Lactobacillaceae;Lacticaseibacillus	OK272176
729	W1-K-6	Nocardioides rotundus	GY0594	99.79	Bacteria;Actinobacteria;Actinomycetia;Propionibacteriales;Nocardioidaceae;Nocardioides	OK272177
730	W1-M-1	Enterococcus faecalis	ATCC 19433	100	Bacteria;Firmicutes;Bacilli;Lactobacillales;Enterococcaceae;Enterococcus	OK272178
731	W1-M-101	Enterococcus faecium	LMG 11423	99.79	Bacteria;Firmicutes;Bacilli;Lactobacillales;Enterococcaceae;Enterococcus	OK272182
732	W1-M-2	Kalamiella piersonii	IIIF1SW-P2	100	Bacteria;Proteobacteria;Gammaproteobacteria;Enterobacterales;Erwiniaceae;Kalamiella	OK272179
733	W1-M-3	Enterococcus avium	ATCC 14025	99.93	Bacteria;Firmicutes;Bacilli;Lactobacillales;Enterococcaceae;Enterococcus	OK272180
734	W1-M-4	Enterococcus faecalis	ATCC 19433	100	Bacteria;Firmicutes;Bacilli;Lactobacillales;Enterococcaceae;Enterococcus	OK272181
735	W1-N-1	Enterococcus faecium	LMG 11423	99.79	Bacteria;Firmicutes;Bacilli;Lactobacillales;Enterococcaceae;Enterococcus	OK272183
736	W1-N-102	Enterococcus avium	ATCC 14025	99.93	Bacteria;Firmicutes;Bacilli;Lactobacillales;Enterococcaceae;Enterococcus	OK272188
737	W1-N-103	Parabacteroides merdae	ATCC 43184	99.86	Bacteria;Bacteroidetes;Bacteroidia;Bacteroidales;Porphyromonadaceae;Parabacteroides	OK272189
738	W1-N-105	Klebsiella quasipneumoniae subsp. quasipneumoniae	01A030	99.79	Bacteria;Proteobacteria;Gammaproteobacteria;Enterobacterales;Enterobacteriaceae;Klebsiella	OK272190
739	W1-N-106	Alistipes finegoldii	DSM 17242	99.79	Bacteria;Bacteroidetes;Bacteroidia;Bacteroidales;Rikenellaceae;Alistipes	OK272191
740	W1-N-107	Bifidobacterium longum subsp. longum	JCM 1217	99.86	Bacteria;Actinobacteria;Actinomycetia;Bifidobacteriales;Bifidobacteriaceae;Bifidobacterium	OK272192
741	W1-N-108	Eubacterium limosum	ATCC 8486	99.93	Bacteria;Firmicutes;Clostridia;Clostridiales;Eubacteriaceae;Eubacterium	OK272193
742	W1-N-109	Enterococcus faecalis	ATCC 19433	99.45	Bacteria;Firmicutes;Bacilli;Lactobacillales;Enterococcaceae;Enterococcus	OK272194
743	W1-N-2	Enterococcus avium	ATCC 14025	99.93	Bacteria;Firmicutes;Bacilli;Lactobacillales;Enterococcaceae;Enterococcus	OK272184
744	W1-N-3	Enterobacter hormaechei subsp. xiangfangensis	LMG 27195	100	Bacteria;Proteobacteria;Gammaproteobacteria;Enterobacterales;Enterobacteriaceae;Enterobacter	OK272185
745	W1-N-4	Enterococcus avium	ATCC 14025	99.93	Bacteria;Firmicutes;Bacilli;Lactobacillales;Enterococcaceae;Enterococcus	OK272186
746	W1-N-5	Klebsiella variicola subsp. variicola	DSM 15968	99.86	Bacteria;Proteobacteria;Gammaproteobacteria;Enterobacterales;Enterobacteriaceae;Klebsiella	OK272187
747	W1-P-1	Enterococcus faecium	LMG 11423	99.8	Bacteria;Firmicutes;Bacilli;Lactobacillales;Enterococcaceae;Enterococcus	OK272195
748	W1-P-100	Eggerthella lenta	DSM 2243	98.74	Bacteria;Actinobacteria;Coriobacteriia;Eggerthellales;Eggerthellaceae;Eggerthella	MZ350198
749	W1-P-101	Enterococcus faecium	LMG 11423	99.86	Bacteria;Firmicutes;Bacilli;Lactobacillales;Enterococcaceae;Enterococcus	OK272199
750	W1-P-102	Paraclostridium benzoelyticum	JC272	100	Bacteria;Firmicutes;Clostridia;Clostridiales;Peptostreptococcaceae;Paraclostridium	OK272200
751	W1-P-2	Enterococcus faecalis	ATCC 19433	100	Bacteria;Firmicutes;Bacilli;Lactobacillales;Enterococcaceae;Enterococcus	OK272196
752	W1-P-3	Enterococcus avium	ATCC 14025	99.93	Bacteria;Firmicutes;Bacilli;Lactobacillales;Enterococcaceae;Enterococcus	OK272197
753	W1-P-4	Escherichia fergusonii	ATCC 35469	99.66	Bacteria;Proteobacteria;Gammaproteobacteria;Enterobacterales;Enterobacteriaceae;Escherichia	OK272198
754	Y1-B-1	Lacticaseibacillus paracasei subsp. tolerans	JCM 1171	100	Bacteria;Firmicutes;Bacilli;Lactobacillales;Lactobacillaceae;Lacticaseibacillus	OK272201
755	Y1-B-10	Latilactobacillus sakei subsp. sakei	JCM 1157	100	Bacteria;Firmicutes;Bacilli;Lactobacillales;Lactobacillaceae;Latilactobacillus	OK272207
756	Y1-B-108	Bifidobacterium longum subsp. longum	JCM 1217	99.72	Bacteria;Actinobacteria;Actinomycetia;Bifidobacteriales;Bifidobacteriaceae;Bifidobacterium	OK272209
757	Y1-B-111	Latilactobacillus sakei subsp. sakei	JCM 1157	100	Bacteria;Firmicutes;Bacilli;Lactobacillales;Lactobacillaceae;Latilactobacillus	OK272210
758	Y1-B-112	Bifidobacterium longum subsp. longum	JCM 1217	99.72	Bacteria;Actinobacteria;Actinomycetia;Bifidobacteriales;Bifidobacteriaceae;Bifidobacterium	OK272211
759	Y1-B-113	Weissella cibaria	KACC 11862	100	Bacteria;Firmicutes;Bacilli;Lactobacillales;Lactobacillaceae;Weissella	OK272212
760	Y1-B-114	Bifidobacterium bifidum	ATCC 29521	100	Bacteria;Actinobacteria;Actinomycetia;Bifidobacteriales;Bifidobacteriaceae;Bifidobacterium	OK272213
761	Y1-B-12	Latilactobacillus sakei subsp. sakei	JCM 1157	100	Bacteria;Firmicutes;Bacilli;Lactobacillales;Lactobacillaceae;Latilactobacillus	OK272208
762	Y1-B-2	Pediococcus pentosaceus	DSM 20336	100	Bacteria;Firmicutes;Bacilli;Lactobacillales;Lactobacillaceae;Pediococcus	OK272202
763	Y1-B-3	Lactococcus lactis subsp. hordniae	NBRC 100931	99.93	Bacteria;Firmicutes;Bacilli;Lactobacillales;Streptococcaceae;Lactococcus	OK272203
764	Y1-B-5	Latilactobacillus sakei subsp. sakei	JCM 1157	100	Bacteria;Firmicutes;Bacilli;Lactobacillales;Lactobacillaceae;Latilactobacillus	OK272204
765	Y1-B-6	Latilactobacillus sakei subsp. sakei	JCM 1157	100	Bacteria;Firmicutes;Bacilli;Lactobacillales;Lactobacillaceae;Latilactobacillus	OK272205
766	Y1-B-8	Weissella cibaria	KACC 11862	100	Bacteria;Firmicutes;Bacilli;Lactobacillales;Lactobacillaceae;Weissella	OK272206
767	Y1-C-1	Enterococcus raffinosus	NCIMB 12901	99.93	Bacteria;Firmicutes;Bacilli;Lactobacillales;Enterococcaceae;Enterococcus	OK272214
768	Y1-C-10	Enterococcus canintestini	DSM 21207	99.73	Bacteria;Firmicutes;Bacilli;Lactobacillales;Enterococcaceae;Enterococcus	OK272223
769	Y1-C-100	Weissella cibaria	KACC 11862	99.93	Bacteria;Firmicutes;Bacilli;Lactobacillales;Lactobacillaceae;Weissella	OK272230
770	Y1-C-111	Weissella cibaria	KACC 11862	100	Bacteria;Firmicutes;Bacilli;Lactobacillales;Lactobacillaceae;Weissella	OK272231
771	Y1-C-112	Pseudomonas aeruginosa	JCM 5962	99.93	Bacteria;Proteobacteria;Gammaproteobacteria;Pseudomonadales;Pseudomonadaceae;Pseudomonas	OK272232
772	Y1-C-113	Bifidobacterium bifidum	ATCC 29521	100	Bacteria;Actinobacteria;Actinomycetia;Bifidobacteriales;Bifidobacteriaceae;Bifidobacterium	OK272233
773	Y1-C-114	Bifidobacterium longum subsp. longum	JCM 1217	99.86	Bacteria;Actinobacteria;Actinomycetia;Bifidobacteriales;Bifidobacteriaceae;Bifidobacterium	OK272234
774	Y1-C-115	Bifidobacterium longum subsp. longum	JCM 1217	99.86	Bacteria;Actinobacteria;Actinomycetia;Bifidobacteriales;Bifidobacteriaceae;Bifidobacterium	OK272235
775	Y1-C-117	Bifidobacterium breve	DSM 20213	99.79	Bacteria;Actinobacteria;Actinomycetia;Bifidobacteriales;Bifidobacteriaceae;Bifidobacterium	OK272236
776	Y1-C-118	Enterococcus raffinosus	NCIMB 12901	99.93	Bacteria;Firmicutes;Bacilli;Lactobacillales;Enterococcaceae;Enterococcus	OK272237
777	Y1-C-119	Weissella cibaria	KACC 11862	100	Bacteria;Firmicutes;Bacilli;Lactobacillales;Lactobacillaceae;Weissella	OK272238
778	Y1-C-12	Enterococcus faecium	LMG 11423	99.79	Bacteria;Firmicutes;Bacilli;Lactobacillales;Enterococcaceae;Enterococcus	OK272224
779	Y1-C-13	Enterococcus faecalis	ATCC 19433	100	Bacteria;Firmicutes;Bacilli;Lactobacillales;Enterococcaceae;Enterococcus	OK272225
780	Y1-C-14	Latilactobacillus sakei subsp. sakei	JCM 1157	99.93	Bacteria;Firmicutes;Bacilli;Lactobacillales;Lactobacillaceae;Latilactobacillus	OK272226
781	Y1-C-15	Latilactobacillus curvatus	JCM 1096	100	Bacteria;Firmicutes;Bacilli;Lactobacillales;Lactobacillaceae;Latilactobacillus	OK272227
782	Y1-C-17	Latilactobacillus sakei subsp. sakei	JCM 1157	99.93	Bacteria;Firmicutes;Bacilli;Lactobacillales;Lactobacillaceae;Latilactobacillus	OK272228
783	Y1-C-18	Latilactobacillus sakei subsp. sakei	JCM 1158	99.8	Bacteria;Firmicutes;Bacilli;Lactobacillales;Lactobacillaceae;Latilactobacillus	OK272229
784	Y1-C-2	Enterococcus canintestini	DSM 21207	99.73	Bacteria;Firmicutes;Bacilli;Lactobacillales;Enterococcaceae;Enterococcus	OK272215
785	Y1-C-3	Latilactobacillus curvatus	JCM 1096	100	Bacteria;Firmicutes;Bacilli;Lactobacillales;Lactobacillaceae;Latilactobacillus	OK272216
786	Y1-C-4	Weissella cibaria	KACC 11862	100	Bacteria;Firmicutes;Bacilli;Lactobacillales;Lactobacillaceae;Weissella	OK272217
787	Y1-C-5	Weissella cibaria	KACC 11862	100	Bacteria;Firmicutes;Bacilli;Lactobacillales;Lactobacillaceae;Weissella	OK272218
788	Y1-C-6	Enterococcus faecium	LMG 11423	99.65	Bacteria;Firmicutes;Bacilli;Lactobacillales;Enterococcaceae;Enterococcus	OK272219
789	Y1-C-7	Latilactobacillus curvatus	JCM 1096	100	Bacteria;Firmicutes;Bacilli;Lactobacillales;Lactobacillaceae;Latilactobacillus	OK272220
790	Y1-C-8	Enterococcus faecium	LMG 11423	99.79	Bacteria;Firmicutes;Bacilli;Lactobacillales;Enterococcaceae;Enterococcus	OK272221
791	Y1-C-9	Leuconostoc mesenteroides subsp. mesenteroides	ATCC 8293	100	Bacteria;Firmicutes;Bacilli;Lactobacillales;Lactobacillaceae;Leuconostoc;	OK272222
792	Y1-D-100	Latilactobacillus sakei subsp. sakei	JCM 1157	99.93	Bacteria;Firmicutes;Bacilli;Lactobacillales;Lactobacillaceae;Latilactobacillus	OK272242
793	Y1-D-101	Lacticaseibacillus paracasei subsp. tolerans	JCM 1171	100	Bacteria;Firmicutes;Bacilli;Lactobacillales;Lactobacillaceae;Lacticaseibacillus	OK272243
794	Y1-D-102	Bifidobacterium bifidum	ATCC 29521	99.52	Bacteria;Actinobacteria;Actinomycetia;Bifidobacteriales;Bifidobacteriaceae;Bifidobacterium	OK272244
795	Y1-D-103	Bifidobacterium bifidum	ATCC 29521	99.59	Bacteria;Actinobacteria;Actinomycetia;Bifidobacteriales;Bifidobacteriaceae;Bifidobacterium	OK272245
796	Y1-D-3	Latilactobacillus sakei subsp. sakei	JCM 1157	99.93	Bacteria;Firmicutes;Bacilli;Lactobacillales;Lactobacillaceae;Latilactobacillus	OK272239
797	Y1-D-5	Latilactobacillus sakei subsp. sakei	JCM 1157	99.93	Bacteria;Firmicutes;Bacilli;Lactobacillales;Lactobacillaceae;Latilactobacillus	OK272240
798	Y1-D-6	Latilactobacillus sakei subsp. sakei	JCM 1157	99.93	Bacteria;Firmicutes;Bacilli;Lactobacillales;Lactobacillaceae;Latilactobacillus	OK272241
799	Y1-E-1	Enterococcus avium	ATCC 14025	99.93	Bacteria;Firmicutes;Bacilli;Lactobacillales;Enterococcaceae;Enterococcus	OK272246
800	Y1-E-100	Bifidobacterium longum subsp. longum	JCM 1217	99.86	Bacteria;Actinobacteria;Actinomycetia;Bifidobacteriales;Bifidobacteriaceae;Bifidobacterium	OK272251
801	Y1-E-101	Ligilactobacillus ruminis	NBRC 102161	99.93	Bacteria;Firmicutes;Bacilli;Lactobacillales;Lactobacillaceae;Ligilactobacillus	OK272252
802	Y1-E-103	Bifidobacterium longum subsp. longum	JCM 1217	99.86	Bacteria;Actinobacteria;Actinomycetia;Bifidobacteriales;Bifidobacteriaceae;Bifidobacterium	OK272253
803	Y1-E-104	Ligilactobacillus ruminis	NBRC 102161	99.93	Bacteria;Firmicutes;Bacilli;Lactobacillales;Lactobacillaceae;Ligilactobacillus	OK272254
804	Y1-E-105	Lacticaseibacillus rhamnosus	JCM 1136	100	Bacteria;Firmicutes;Bacilli;Lactobacillales;Lactobacillaceae;Lacticaseibacillus	OK272255
805	Y1-E-106	Lacticaseibacillus rhamnosus	JCM 1136	100	Bacteria;Firmicutes;Bacilli;Lactobacillales;Lactobacillaceae;Lacticaseibacillus	OK272256
806	Y1-E-2	Streptococcus lutetiensis	CIP 106849	99.93	Bacteria;Firmicutes;Bacilli;Lactobacillales;Streptococcaceae;Streptococcus	OK272247
807	Y1-E-3	Enterococcus avium	ATCC 14025	99.93	Bacteria;Firmicutes;Bacilli;Lactobacillales;Enterococcaceae;Enterococcus	OK272248
808	Y1-E-4	Lacticaseibacillus rhamnosus	JCM 1136	100	Bacteria;Firmicutes;Bacilli;Lactobacillales;Lactobacillaceae;Lacticaseibacillus	OK272249
809	Y1-E-5	Lacticaseibacillus paracasei subsp. tolerans	JCM 1171	100	Bacteria;Firmicutes;Bacilli;Lactobacillales;Lactobacillaceae;Lacticaseibacillus	OK272250
810	Y1-F-1	Enterococcus faecium	LMG 11423	99.8	Bacteria;Firmicutes;Bacilli;Lactobacillales;Enterococcaceae;Enterococcus	OK272257
811	Y1-F-100	Enterococcus avium	ATCC 14025	99.93	Bacteria;Firmicutes;Bacilli;Lactobacillales;Enterococcaceae;Enterococcus	OK272259
812	Y1-F-101	Enterococcus faecium	LMG 11423	99.66	Bacteria;Firmicutes;Bacilli;Lactobacillales;Enterococcaceae;Enterococcus	OK272260
813	Y1-F-102	Enterococcus faecium	LMG 11423	99.73	Bacteria;Firmicutes;Bacilli;Lactobacillales;Enterococcaceae;Enterococcus	OK272261
814	Y1-F-103	Enterococcus faecium	LMG 11423	99.8	Bacteria;Firmicutes;Bacilli;Lactobacillales;Enterococcaceae;Enterococcus	OK272262
815	Y1-F-104	Enterococcus faecium	LMG 11423	99.73	Bacteria;Firmicutes;Bacilli;Lactobacillales;Enterococcaceae;Enterococcus	OK272263
816	Y1-F-105	Enterococcus faecium	LMG 11423	99.66	Bacteria;Firmicutes;Bacilli;Lactobacillales;Enterococcaceae;Enterococcus	OK272264
817	Y1-F-106	Enterococcus faecium	LMG 11423	99.8	Bacteria;Firmicutes;Bacilli;Lactobacillales;Enterococcaceae;Enterococcus	OK272265
818	Y1-F-2	Enterococcus faecium	LMG 11423	99.8	Bacteria;Firmicutes;Bacilli;Lactobacillales;Enterococcaceae;Enterococcus	OK272258
819	Y1-H-1	Enterococcus gallinarum	NBRC 100675	99.93	Bacteria;Firmicutes;Bacilli;Lactobacillales;Enterococcaceae;Enterococcus	OK272266
820	Y1-H-100	Lactobacillus zeae	ATCC 15820	100	Bacteria;Firmicutes;Bacilli;Lactobacillales;Lactobacillaceae;Lacticaseibacillus	OK272272
821	Y1-H-101	Enterococcus durans	NBRC 100479	99.73	Bacteria;Firmicutes;Bacilli;Lactobacillales;Enterococcaceae;Enterococcus	OK272273
822	Y1-H-102	Enterococcus casseliflavus	MUTK 20	99.93	Bacteria;Firmicutes;Bacilli;Lactobacillales;Enterococcaceae;Enterococcus	OK272274
823	Y1-H-103	Enterococcus faecium	LMG 11423	99.73	Bacteria;Firmicutes;Bacilli;Lactobacillales;Enterococcaceae;Enterococcus	OK272275
824	Y1-H-104	Eggerthella lenta	DSM 2243	100	Bacteria;Actinobacteria;Coriobacteriia;Eggerthellales;Eggerthellaceae;Eggerthella	OK272276
825	Y1-H-2	Lactobacillus zeae	ATCC 15820	100	Bacteria;Firmicutes;Bacilli;Lactobacillales;Lactobacillaceae;Lacticaseibacillus	OK272267
826	Y1-H-3	Escherichia fergusonii	ATCC 35469	99.93	Bacteria;Proteobacteria;Gammaproteobacteria;Enterobacterales;Enterobacteriaceae;Escherichia	OK272268
827	Y1-H-4	Enterococcus gallinarum	NBRC 100675	99.93	Bacteria;Firmicutes;Bacilli;Lactobacillales;Enterococcaceae;Enterococcus	OK272269
828	Y1-H-7	Enterococcus durans	NBRC 100479	99.66	Bacteria;Firmicutes;Bacilli;Lactobacillales;Enterococcaceae;Enterococcus	OK272270
829	Y1-H-9	Escherichia fergusonii	ATCC 35469	99.93	Bacteria;Proteobacteria;Gammaproteobacteria;Enterobacterales;Enterobacteriaceae;Escherichia	OK272271
830	Y1-K-1	Lacticaseibacillus rhamnosus	JCM 1136	100	Bacteria;Firmicutes;Bacilli;Lactobacillales;Lactobacillaceae;Lacticaseibacillus	OK272277
831	Y1-K-100	Enterococcus avium	ATCC 14025	99.93	Bacteria;Firmicutes;Bacilli;Lactobacillales;Enterococcaceae;Enterococcus	OK272283
832	Y1-K-3	Lacticaseibacillus paracasei subsp. tolerans	JCM 1171	100	Bacteria;Firmicutes;Bacilli;Lactobacillales;Lactobacillaceae;Lacticaseibacillus	OK272278
833	Y1-K-4	Enterococcus avium	ATCC 14025	99.93	Bacteria;Firmicutes;Bacilli;Lactobacillales;Enterococcaceae;Enterococcus	OK272279
834	Y1-K-5	Lacticaseibacillus paracasei subsp. tolerans	JCM 1171	99.93	Bacteria;Firmicutes;Bacilli;Lactobacillales;Lactobacillaceae;Lacticaseibacillus	OK272280
835	Y1-K-6	Schleiferilactobacillus harbinensis	DSM 16991	100	Bacteria;Firmicutes;Bacilli;Lactobacillales;Lactobacillaceae;Schleiferilactobacillus	OK272281
836	Y1-K-7	Schleiferilactobacillus harbinensis	DSM 16991	99.93	Bacteria;Firmicutes;Bacilli;Lactobacillales;Lactobacillaceae;Schleiferilactobacillus	OK272282
837	Y1-M-100	Enterococcus faecium	LMG 11423	99.8	Bacteria;Firmicutes;Bacilli;Lactobacillales;Enterococcaceae;Enterococcus	OK272284
838	Y1-M-101	Enterococcus faecium	LMG 11423	99.66	Bacteria;Firmicutes;Bacilli;Lactobacillales;Enterococcaceae;Enterococcus	OK272285
839	Y1-N-1	Enterococcus avium	ATCC 14025	99.93	Bacteria;Firmicutes;Bacilli;Lactobacillales;Enterococcaceae;Enterococcus	OK272286
840	Y1-N-100	Bifidobacterium breve	DSM 20213T	98.8	Bacteria;Actinobacteria;Actinomycetia;Bifidobacteriales;Bifidobacteriaceae;Bifidobacterium	MZ350199
841	Y1-N-101	Enterococcus faecium	LMG 11423	99.79	Bacteria;Firmicutes;Bacilli;Lactobacillales;Enterococcaceae;Enterococcus	OK272289
842	Y1-N-102	Lacticaseibacillus paracasei subsp. tolerans	JCM 1171	100	Bacteria;Firmicutes;Bacilli;Lactobacillales;Lactobacillaceae;Lacticaseibacillus	OK272290
843	Y1-N-103	Enterococcus faecium	LMG 11423	99.72	Bacteria;Firmicutes;Bacilli;Lactobacillales;Enterococcaceae;Enterococcus	OK272291
844	Y1-N-2	Enterococcus faecium	LMG 11423	99.66	Bacteria;Firmicutes;Bacilli;Lactobacillales;Enterococcaceae;Enterococcus	OK272287
845	Y1-N-3	Lacticaseibacillus paracasei subsp. tolerans	JCM 1171	99.93	Bacteria;Firmicutes;Bacilli;Lactobacillales;Lactobacillaceae;Lacticaseibacillus	OK272288
846	Y1-P-1	Enterococcus hulanensis	190-7	99.93	Bacteria;Firmicutes;Bacilli;Lactobacillales;Enterococcaceae;Enterococcus	OK272292
847	Y1-P-100	Paraclostridium benzoelyticum	JC272	100	Bacteria;Firmicutes;Clostridia;Clostridiales;Peptostreptococcaceae;Paraclostridium	OK272295
848	Y1-P-101	Enterococcus faecium	LMG 11423	99.86	Bacteria;Firmicutes;Bacilli;Lactobacillales;Enterococcaceae;Enterococcus	OK272296
849	Y1-P-103	Enterococcus durans	NBRC 100479	99.65	Bacteria;Firmicutes;Bacilli;Lactobacillales;Enterococcaceae;Enterococcus	OK272297
850	Y1-P-2	Enterococcus faecium	LMG 11423	99.8	Bacteria;Firmicutes;Bacilli;Lactobacillales;Enterococcaceae;Enterococcus	OK272293
851	Y1-P-3	Enterococcus faecium	LMG 11423	99.8	Bacteria;Firmicutes;Bacilli;Lactobacillales;Enterococcaceae;Enterococcus	OK272294
852	Y1-Y-10	Latilactobacillus sakei subsp. sakei	JCM 1157	100	Bacteria;Firmicutes;Bacilli;Lactobacillales;Lactobacillaceae;Latilactobacillus	OK272302
853	Y1-Y-4	Streptococcus parasanguinis	ATCC 15912T	98.9	Bacteria;Firmicutes;Bacilli;Lactobacillales;Streptococcaceae;Streptococcus	MZ350200
854	Y1-Y-5	Streptococcus salivarius	NCTC 8618	100	Bacteria;Firmicutes;Bacilli;Lactobacillales;Streptococcaceae;Streptococcus	OK272298
855	Y1-Y-6	Enterobacter ludwigii	EN-119	99.73	Bacteria;Proteobacteria;Gammaproteobacteria;Enterobacterales;Enterobacteriaceae;Enterobacter	OK272299
856	Y1-Y-7	Streptococcus salivarius	NCTC 8618	100	Bacteria;Firmicutes;Bacilli;Lactobacillales;Streptococcaceae;Streptococcus	OK272300
857	Y1-Y-8	Enterococcus gallinarum	NBRC 100675	99.86	Bacteria;Firmicutes;Bacilli;Lactobacillales;Enterococcaceae;Enterococcus	OK272301
858	Y2-B-100	Klebsiella variicola subsp. variicola	DSM 15968	99.86	Bacteria;Proteobacteria;Gammaproteobacteria;Enterobacterales;Enterobacteriaceae;Klebsiella	OK272305
859	Y2-B-101	Escherichia fergusonii	ATCC 35469	99.66	Bacteria;Proteobacteria;Gammaproteobacteria;Enterobacterales;Enterobacteriaceae;Escherichia	OK272306
860	Y2-B-102	Escherichia fergusonii	ATCC 35469	99.73	Bacteria;Proteobacteria;Gammaproteobacteria;Enterobacterales;Enterobacteriaceae;Escherichia	OK272307
861	Y2-B-103	Escherichia fergusonii	ATCC 35469	99.66	Bacteria;Proteobacteria;Gammaproteobacteria;Enterobacterales;Enterobacteriaceae;Escherichia	OK272308
862	Y2-B-104	Eggerthella lenta	DSM 2243	99.58	Bacteria;Actinobacteria;Coriobacteriia;Eggerthellales;Eggerthellaceae;Eggerthella	OK272309
863	Y2-B-105	Latilactobacillus sakei subsp. sakei	JCM 1157	100	Bacteria;Firmicutes;Bacilli;Lactobacillales;Lactobacillaceae;Latilactobacillus	OK272310
864	Y2-B-106	Eggerthella lenta	DSM 2243T	98.81	Bacteria;Actinobacteria;Coriobacteriia;Eggerthellales;Eggerthellaceae;Eggerthella	MZ350201
865	Y2-B-107	Escherichia fergusonii	ATCC 35469	99.93	Bacteria;Proteobacteria;Gammaproteobacteria;Enterobacterales;Enterobacteriaceae;Escherichia	OK272311
866	Y2-B-2	Enterococcus gallinarum	NBRC 100675	99.87	Bacteria;Firmicutes;Bacilli;Lactobacillales;Enterococcaceae;Enterococcus	OK272303
867	Y2-B-7	Escherichia fergusonii	ATCC 35469	99.86	Bacteria;Proteobacteria;Gammaproteobacteria;Enterobacterales;Enterobacteriaceae;Escherichia	OK272304
868	Y2-C-1	Latilactobacillus sakei subsp. sakei	JCM 1157T	99.8	Bacteria;Firmicutes;Bacilli;Lactobacillales;Lactobacillaceae;Latilactobacillus;Latilactobacillus sakei	OK272312
869	Y2-C-10	Citrobacter freundii	DSM 30039	99.86	Bacteria;Proteobacteria;Gammaproteobacteria;Enterobacterales;Enterobacteriaceae;Citrobacter	OK272320
870	Y2-C-100	Streptococcus australis	ATCC 700641	98.84	Bacteria;Firmicutes;Bacilli;Lactobacillales;Streptococcaceae;Streptococcus	MZ350202
871	Y2-C-101	Weissella cibaria	KACC 11862	100	Bacteria;Firmicutes;Bacilli;Lactobacillales;Lactobacillaceae;Weissella	OK272323
872	Y2-C-102	Bifidobacterium breve	DSM 20213	99.79	Bacteria;Actinobacteria;Actinomycetia;Bifidobacteriales;Bifidobacteriaceae;Bifidobacterium	OK272324
873	Y2-C-104	Klebsiella aerogenes	KCTC 2190	99.86	Bacteria;Proteobacteria;Gammaproteobacteria;Enterobacterales;Enterobacteriaceae;Klebsiella	OK272325
874	Y2-C-105	Escherichia fergusonii	ATCC 35469	99.86	Bacteria;Proteobacteria;Gammaproteobacteria;Enterobacterales;Enterobacteriaceae;Escherichia	OK272326
875	Y2-C-106	Eggerthella sinensis	HKU14	100	Bacteria;Actinobacteria;Coriobacteriia;Eggerthellales;Eggerthellaceae;Eggerthella	OK272327
876	Y2-C-107	Morganella morganii subsp. morganii	ATCC 25830	99.66	Bacteria;Proteobacteria;Gammaproteobacteria;Enterobacterales;Morganellaceae;Morganella	OK272328
877	Y2-C-108	Klebsiella quasipneumoniae subsp. quasipneumoniae	01A030	99.93	Bacteria;Proteobacteria;Gammaproteobacteria;Enterobacterales;Enterobacteriaceae;Klebsiella	OK272329
878	Y2-C-11	Enterococcus canintestini	DSM 21207	99.73	Bacteria;Firmicutes;Bacilli;Lactobacillales;Enterococcaceae;Enterococcus	OK272321
879	Y2-C-116	Klebsiella michiganensis	W14	99.85	Bacteria;Proteobacteria;Gammaproteobacteria;Enterobacterales;Enterobacteriaceae;Klebsiella	OK272330
880	Y2-C-117	Bifidobacterium breve	DSM 20213	99.79	Bacteria;Actinobacteria;Actinomycetia;Bifidobacteriales;Bifidobacteriaceae;Bifidobacterium	OK272331
881	Y2-C-12	Enterococcus faecium	LMG 11423	99.79	Bacteria;Firmicutes;Bacilli;Lactobacillales;Enterococcaceae;Enterococcus	OK272322
882	Y2-C-2	Streptococcus rubneri	LMG 27207	99.31	Bacteria;Firmicutes;Bacilli;Lactobacillales;Streptococcaceae;Streptococcus	OK272313
883	Y2-C-3	Enterococcus faecium	LMG 11423	99.66	Bacteria;Firmicutes;Bacilli;Lactobacillales;Enterococcaceae;Enterococcus	OK272314
884	Y2-C-4	Enterococcus faecium	LMG 11423	99.8	Bacteria;Firmicutes;Bacilli;Lactobacillales;Enterococcaceae;Enterococcus	OK272315
885	Y2-C-5	Enterococcus faecium	LMG 11423	99.73	Bacteria;Firmicutes;Bacilli;Lactobacillales;Enterococcaceae;Enterococcus	OK272316
886	Y2-C-6	Enterococcus faecalis	ATCC 19433	100	Bacteria;Firmicutes;Bacilli;Lactobacillales;Enterococcaceae;Enterococcus	OK272317
887	Y2-C-8	Enterococcus canintestini	DSM 21207	99.73	Bacteria;Firmicutes;Bacilli;Lactobacillales;Enterococcaceae;Enterococcus	OK272318
888	Y2-C-9	Enterococcus faecium	LMG 11423	99.79	Bacteria;Firmicutes;Bacilli;Lactobacillales;Enterococcaceae;Enterococcus	OK272319
889	Y2-D-1	Latilactobacillus sakei subsp. sakei	JCM 1157	99.87	Bacteria;Firmicutes;Bacilli;Lactobacillales;Lactobacillaceae;Latilactobacillus	OK272332
890	Y2-D-101	Latilactobacillus sakei subsp. sakei	JCM 1157	99.93	Bacteria;Firmicutes;Bacilli;Lactobacillales;Lactobacillaceae;Latilactobacillus	OK272336
891	Y2-D-102	Bifidobacterium bifidum	ATCC 29521	99.71	Bacteria;Actinobacteria;Actinomycetia;Bifidobacteriales;Bifidobacteriaceae;Bifidobacterium	OK272337
892	Y2-D-103	Bifidobacterium bifidum	ATCC 29521	99.52	Bacteria;Actinobacteria;Actinomycetia;Bifidobacteriales;Bifidobacteriaceae;Bifidobacterium	OK272338
893	Y2-D-104	Bifidobacterium bifidum	ATCC 29521	99.78	Bacteria;Actinobacteria;Actinomycetia;Bifidobacteriales;Bifidobacteriaceae;Bifidobacterium	OK272339
894	Y2-D-105	Lacticaseibacillus paracasei subsp. tolerans	JCM 1171	100	Bacteria;Firmicutes;Bacilli;Lactobacillales;Lactobacillaceae;Lacticaseibacillus	OK272340
895	Y2-D-106	Latilactobacillus sakei subsp. sakei	JCM 1157	100	Bacteria;Firmicutes;Bacilli;Lactobacillales;Lactobacillaceae;Latilactobacillus	OK272341
896	Y2-D-107	Bifidobacterium bifidum	ATCC 29521	99.45	Bacteria;Actinobacteria;Actinomycetia;Bifidobacteriales;Bifidobacteriaceae;Bifidobacterium	OK272342
897	Y2-D-3	Kalamiella piersonii	IIIF1SW-P2	100	Bacteria;Proteobacteria;Gammaproteobacteria;Enterobacterales;Erwiniaceae;Kalamiella	OK272333
898	Y2-D-4	Kalamiella piersonii	IIIF1SW-P2	100	Bacteria;Proteobacteria;Gammaproteobacteria;Enterobacterales;Erwiniaceae;Kalamiella	OK272334
899	Y2-D-6	Enterococcus avium	ATCC 14025	99.93	Bacteria;Firmicutes;Bacilli;Lactobacillales;Enterococcaceae;Enterococcus	OK272335
900	Y2-E-1	Kalamiella piersonii	IIIF1SW-P2	100	Bacteria;Proteobacteria;Gammaproteobacteria;Enterobacterales;Erwiniaceae;Kalamiella	OK272343
901	Y2-E-100	Bifidobacterium longum subsp. longum	JCM 1217	99.86	Bacteria;Actinobacteria;Actinomycetia;Bifidobacteriales;Bifidobacteriaceae;Bifidobacterium	OK272349
902	Y2-E-101	Kalamiella piersonii	IIIF1SW-P2	100	Bacteria;Proteobacteria;Gammaproteobacteria;Enterobacterales;Erwiniaceae;Kalamiella	OK272350
903	Y2-E-102	Eggerthella lenta	JCM 9979T	97.81	Bacteria;Actinobacteria;Coriobacteriia;Eggerthellales;Eggerthellaceae;Eggerthella	ON402831
904	Y2-E-103	Ligilactobacillus ruminis	NBRC 102161	99.93	Bacteria;Firmicutes;Bacilli;Lactobacillales;Lactobacillaceae;Ligilactobacillus	OK272351
905	Y2-E-2	Enterococcus raffinosus	NCIMB 12901	99.86	Bacteria;Firmicutes;Bacilli;Lactobacillales;Enterococcaceae;Enterococcus	OK272344
906	Y2-E-3	Escherichia fergusonii	ATCC 35469	99.86	Bacteria;Proteobacteria;Gammaproteobacteria;Enterobacterales;Enterobacteriaceae;Escherichia	OK272345
907	Y2-E-4	Kalamiella piersonii	IIIF1SW-P2	100	Bacteria;Proteobacteria;Gammaproteobacteria;Enterobacterales;Erwiniaceae;Kalamiella	OK272346
908	Y2-E-5	Kalamiella piersonii	IIIF1SW-P2	100	Bacteria;Proteobacteria;Gammaproteobacteria;Enterobacterales;Erwiniaceae;Kalamiella	OK272347
909	Y2-E-7	Kalamiella piersonii	IIIF1SW-P2	100	Bacteria;Proteobacteria;Gammaproteobacteria;Enterobacterales;Erwiniaceae;Kalamiella	OK272348
910	Y2-F-100	Enterococcus avium	ATCC 14025	99.93	Bacteria;Firmicutes;Bacilli;Lactobacillales;Enterococcaceae;Enterococcus	OK272352
911	Y2-F-101	Enterococcus faecium	LMG 11423	99.79	Bacteria;Firmicutes;Bacilli;Lactobacillales;Enterococcaceae;Enterococcus	OK272353
912	Y2-F-102	Enterococcus faecium	LMG 11423	99.59	Bacteria;Firmicutes;Bacilli;Lactobacillales;Enterococcaceae;Enterococcus	OK272354
913	Y2-F-103	Enterococcus faecium	LMG 11423	99.73	Bacteria;Firmicutes;Bacilli;Lactobacillales;Enterococcaceae;Enterococcus	OK272355
914	Y2-F-104	Enterococcus faecium	LMG 11423	99.8	Bacteria;Firmicutes;Bacilli;Lactobacillales;Enterococcaceae;Enterococcus	OK272356
915	Y2-F-105	Enterococcus avium	ATCC 14025	99.86	Bacteria;Firmicutes;Bacilli;Lactobacillales;Enterococcaceae;Enterococcus	OK272357
916	Y2-F-106	Enterococcus faecium	LMG 11423	99.66	Bacteria;Firmicutes;Bacilli;Lactobacillales;Enterococcaceae;Enterococcus	OK272358
917	Y2-F-107	Enterococcus avium	ATCC 14025	99.93	Bacteria;Firmicutes;Bacilli;Lactobacillales;Enterococcaceae;Enterococcus	OK272359
918	Y2-F-108	Enterococcus avium	ATCC 14025	99.93	Bacteria;Firmicutes;Bacilli;Lactobacillales;Enterococcaceae;Enterococcus	OK272360
919	Y2-H-100	Parabacteroides goldsteinii	DSM 19448	97.86	Bacteria;Bacteroidetes;Bacteroidia;Bacteroidales;Porphyromonadaceae;Parabacteroides	MZ350203
920	Y2-H-102	Enterococcus faecium	LMG 11423	99.73	Bacteria;Firmicutes;Bacilli;Lactobacillales;Enterococcaceae;Enterococcus	OK272361
921	Y2-H-103	Parabacteroides goldsteinii	DSM 19448	97.86	Bacteria;Bacteroidetes;Bacteroidia;Bacteroidales;Porphyromonadaceae;Parabacteroides	MZ350204
922	Y2-H-104	Clostridium tertium	DSM 2485	99.93	Bacteria;Firmicutes;Clostridia;Clostridiales;Clostridiaceae;Clostridium	OK272362
923	Y2-H-105	Phascolarctobacterium faecium	ACM 3679	99.86	Bacteria;Firmicutes;Negativicutes;Acidaminococcales;Acidaminococcaceae;Phascolarctobacterium	OK272363
924	Y2-H-107	Escherichia fergusonii	ATCC 35469	99.93	Bacteria;Proteobacteria;Gammaproteobacteria;Enterobacterales;Enterobacteriaceae;Escherichia	OK272364
925	Y2-H-108	Escherichia fergusonii	ATCC 35469	99.93	Bacteria;Proteobacteria;Gammaproteobacteria;Enterobacterales;Enterobacteriaceae;Escherichia	OK272365
926	Y2-H-109	Parabacteroides goldsteinii	DSM 19448	97.86	Bacteria;Bacteroidetes;Bacteroidia;Bacteroidales;Porphyromonadaceae;Parabacteroides	MZ350205
927	Y2-K-1	Lacticaseibacillus rhamnosus	JCM 1136	100	Bacteria;Firmicutes;Bacilli;Lactobacillales;Lactobacillaceae;Lacticaseibacillus	OK272366
928	Y2-K-100	Kalamiella piersonii	IIIF1SW-P2	100	Bacteria;Proteobacteria;Gammaproteobacteria;Enterobacterales;Erwiniaceae;Kalamiella	OK272367
929	Y2-K-101	Clostridioides mangenotii	DSM 1289	98.8	Bacteria;Firmicutes;Clostridia;Clostridiales;Peptostreptococcaceae;Clostridioides	MZ350206
930	Y2-K-102	Kalamiella piersonii	IIIF1SW-P2	100	Bacteria;Proteobacteria;Gammaproteobacteria;Enterobacterales;Erwiniaceae;Kalamiella	OK272368
931	Y2-M-1	Escherichia fergusonii	ATCC 35469	99.93	Bacteria;Proteobacteria;Gammaproteobacteria;Enterobacterales;Enterobacteriaceae;Escherichia	OK272369
932	Y2-M-100	Lacticaseibacillus paracasei subsp. tolerans	JCM 1171	100	Bacteria;Firmicutes;Bacilli;Lactobacillales;Lactobacillaceae;Lacticaseibacillus	OK272374
933	Y2-M-101	Lactiplantibacillus plantarum	ATCC 14917	100	Bacteria;Firmicutes;Bacilli;Lactobacillales;Lactobacillaceae;Lactiplantibacillus	OK272375
934	Y2-M-2	Enterococcus avium	ATCC 14025	99.93	Bacteria;Firmicutes;Bacilli;Lactobacillales;Enterococcaceae;Enterococcus	OK272370
935	Y2-M-3	Enterococcus avium	ATCC 14025	99.93	Bacteria;Firmicutes;Bacilli;Lactobacillales;Enterococcaceae;Enterococcus	OK272371
936	Y2-M-4	Kalamiella piersonii	IIIF1SW-P2	100	Bacteria;Proteobacteria;Gammaproteobacteria;Enterobacterales;Erwiniaceae;Kalamiella	OK272372
937	Y2-M-5	Enterococcus faecium	LMG 11423	99.8	Bacteria;Firmicutes;Bacilli;Lactobacillales;Enterococcaceae;Enterococcus	OK272373
938	Y2-N-1	Dietzia cercidiphylli	YIM 65002	99.93	Bacteria;Actinobacteria;Actinomycetia;Mycobacteriales;Dietziaceae;Dietzia	OK272376
939	Y2-N-100	Eubacterium limosum	ATCC 8486	99.93	Bacteria;Firmicutes;Clostridia;Clostridiales;Eubacteriaceae;Eubacterium	OK272379
940	Y2-N-101	Enterococcus faecalis	ATCC 19433	100	Bacteria;Firmicutes;Bacilli;Lactobacillales;Enterococcaceae;Enterococcus	OK272380
941	Y2-N-102	Eubacterium limosum	ATCC 8486	99.93	Bacteria;Firmicutes;Clostridia;Clostridiales;Eubacteriaceae;Eubacterium	OK272381
942	Y2-N-103	Bifidobacterium breve	DSM 20213	98.8	Bacteria;Actinobacteria;Actinomycetia;Bifidobacteriales;Bifidobacteriaceae;Bifidobacterium	MZ350207
943	Y2-N-104	Eubacterium limosum	ATCC 8486	99.93	Bacteria;Firmicutes;Clostridia;Clostridiales;Eubacteriaceae;Eubacterium	OK272382
944	Y2-N-106	Enterococcus faecalis	ATCC 19433	100	Bacteria;Firmicutes;Bacilli;Lactobacillales;Enterococcaceae;Enterococcus	OK272383
945	Y2-N-107	Enterococcus faecium	LMG 11423	99.86	Bacteria;Firmicutes;Bacilli;Lactobacillales;Enterococcaceae;Enterococcus	OK272384
946	Y2-N-108	Enterococcus faecalis	ATCC 19433	100	Bacteria;Firmicutes;Bacilli;Lactobacillales;Enterococcaceae;Enterococcus	OK272385
947	Y2-N-109	Enterococcus avium	ATCC 14025	99.93	Bacteria;Firmicutes;Bacilli;Lactobacillales;Enterococcaceae;Enterococcus	OK272386
948	Y2-N-2	Klebsiella variicola subsp. variicola	DSM 15968	99.86	Bacteria;Proteobacteria;Gammaproteobacteria;Enterobacterales;Enterobacteriaceae;Klebsiella	OK272377
949	Y2-N-3	Enterococcus faecalis	ATCC 19433	100	Bacteria;Firmicutes;Bacilli;Lactobacillales;Enterococcaceae;Enterococcus	OK272378
950	Y2-P-1	Pseudonocardia carboxydivorans	Y8	100	Bacteria;Actinobacteria;Actinomycetia;Pseudonocardiales;Pseudonocardiaceae;Pseudonocardia	OK272387
951	Y2-P-100	Paraclostridium benzoelyticum	JC272	100	Bacteria;Firmicutes;Clostridia;Clostridiales;Peptostreptococcaceae;Paraclostridium	OK272391
952	Y2-P-101	Kalamiella piersonii	IIIF1SW-P2	100	Bacteria;Proteobacteria;Gammaproteobacteria;Enterobacterales;Erwiniaceae;Kalamiella	OK272392
953	Y2-P-2	Enterococcus gallinarum	NBRC 100675	99.93	Bacteria;Firmicutes;Bacilli;Lactobacillales;Enterococcaceae;Enterococcus	OK272388
954	Y2-P-5	Enterococcus faecalis	ATCC 19433	100	Bacteria;Firmicutes;Bacilli;Lactobacillales;Enterococcaceae;Enterococcus	OK272389
955	Y2-P-6	Enterococcus faecium	LMG 11423	99.73	Bacteria;Firmicutes;Bacilli;Lactobacillales;Enterococcaceae;Enterococcus	OK272390
956	Y2-Y-1	Enterobacter ludwigii	EN-119	99.73	Bacteria;Proteobacteria;Gammaproteobacteria;Enterobacterales;Enterobacteriaceae;Enterobacter	OK272393
957	Y2-Y-100	Enterobacter ludwigii	EN-119	99.66	Bacteria;Proteobacteria;Gammaproteobacteria;Enterobacterales;Enterobacteriaceae;Enterobacter	OK272396
958	Y2-Y-101	Klebsiella quasivariicola	KPN1705	99.86	Bacteria;Proteobacteria;Gammaproteobacteria;Enterobacterales;Enterobacteriaceae;Klebsiella	OK272397
959	Y2-Y-2	Streptococcus parasanguinis	ATCC 15912T	99.39	Bacteria;Firmicutes;Bacilli;Lactobacillales;Streptococcaceae;Streptococcus	OK272394
960	Y2-Y-3	Streptococcus parasanguinis	ATCC 15912T	98.8	Bacteria;Firmicutes;Bacilli;Lactobacillales;Streptococcaceae;Streptococcus	MZ350208
961	Y2-Y-4	Enterobacter ludwigii	EN-119	99.73	Bacteria;Proteobacteria;Gammaproteobacteria;Enterobacterales;Enterobacteriaceae;Enterobacter	OK272395
962	Y3-B-1	Enterococcus gallinarum	NBRC 100675	99.93	Bacteria;Firmicutes;Bacilli;Lactobacillales;Enterococcaceae;Enterococcus	OK272398
963	Y3-B-100	Latilactobacillus sakei subsp. sakei	JCM 1157	100	Bacteria;Firmicutes;Bacilli;Lactobacillales;Lactobacillaceae;Latilactobacillus	OK272402
964	Y3-B-101	Latilactobacillus sakei subsp. sakei	JCM 1157	100	Bacteria;Firmicutes;Bacilli;Lactobacillales;Lactobacillaceae;Latilactobacillus	OK272403
965	Y3-B-102	Escherichia fergusonii	ATCC 35469	99.86	Bacteria;Proteobacteria;Gammaproteobacteria;Enterobacterales;Enterobacteriaceae;Escherichia	OK272404
966	Y3-B-106	Eggerthella lenta	DSM 2243	99.58	Bacteria;Actinobacteria;Coriobacteriia;Eggerthellales;Eggerthellaceae;Eggerthella	OK272405
967	Y3-B-107	Escherichia fergusonii	ATCC 35469	99.86	Bacteria;Proteobacteria;Gammaproteobacteria;Enterobacterales;Enterobacteriaceae;Escherichia	OK272406
968	Y3-B-2	Escherichia fergusonii	ATCC 35469	99.86	Bacteria;Proteobacteria;Gammaproteobacteria;Enterobacterales;Enterobacteriaceae;Escherichia	OK272399
969	Y3-B-6	Enterococcus gallinarum	NBRC 100675	99.93	Bacteria;Firmicutes;Bacilli;Lactobacillales;Enterococcaceae;Enterococcus	OK272400
970	Y3-B-9	Enterococcus gallinarum	NBRC 100675	99.93	Bacteria;Firmicutes;Bacilli;Lactobacillales;Enterococcaceae;Enterococcus	OK272401
971	Y3-C-100	Weissella cibaria	KACC 11862	99.93	Bacteria;Firmicutes;Bacilli;Lactobacillales;Lactobacillaceae;Weissella	OK272407
972	Y3-C-101	Weissella cibaria	KACC 11862	100	Bacteria;Firmicutes;Bacilli;Lactobacillales;Lactobacillaceae;Weissella	OK272408
973	Y3-C-102	Weissella cibaria	KACC 11862	99.93	Bacteria;Firmicutes;Bacilli;Lactobacillales;Lactobacillaceae;Weissella	OK272409
974	Y3-C-103	Pseudomonas aeruginosa	JCM 5962	100	Bacteria;Proteobacteria;Gammaproteobacteria;Pseudomonadales;Pseudomonadaceae;Pseudomonas	OK272410
975	Y3-C-104	Pseudomonas aeruginosa	JCM 5962	100	Bacteria;Proteobacteria;Gammaproteobacteria;Pseudomonadales;Pseudomonadaceae;Pseudomonas	OK272411
976	Y3-C-105	Streptococcus australis	ATCC 700641	98.8	Bacteria;Firmicutes;Bacilli;Lactobacillales;Streptococcaceae;Streptococcus	MZ350209
977	Y3-C-106	Klebsiella aerogenes	KCTC 2190	99.86	Bacteria;Proteobacteria;Gammaproteobacteria;Enterobacterales;Enterobacteriaceae;Klebsiella	OK272412
978	Y3-C-107	Pseudomonas aeruginosa	JCM 5962	100	Bacteria;Proteobacteria;Gammaproteobacteria;Pseudomonadales;Pseudomonadaceae;Pseudomonas	OK272413
979	Y3-D-1	Enterococcus avium	ATCC 14025	99.93	Bacteria;Firmicutes;Bacilli;Lactobacillales;Enterococcaceae;Enterococcus	OK272414
980	Y3-D-100	Bifidobacterium bifidum	ATCC 29521	99.78	Bacteria;Actinobacteria;Actinomycetia;Bifidobacteriales;Bifidobacteriaceae;Bifidobacterium	OK272416
981	Y3-D-101	Latilactobacillus sakei subsp. Carnosus	DSM 15831	99.93	Bacteria;Firmicutes;Bacilli;Lactobacillales;Lactobacillaceae;Latilactobacillus	OK272417
982	Y3-D-102	Latilactobacillus sakei subsp. Carnosus	DSM 15831	99.87	Bacteria;Firmicutes;Bacilli;Lactobacillales;Lactobacillaceae;Latilactobacillus	OK272418
983	Y3-D-103	Kalamiella piersonii	IIIF1SW-P2	100	Bacteria;Proteobacteria;Gammaproteobacteria;Enterobacterales;Erwiniaceae;Kalamiella	OK272419
984	Y3-D-104	Kalamiella piersonii	IIIF1SW-P2	100	Bacteria;Proteobacteria;Gammaproteobacteria;Enterobacterales;Erwiniaceae;Kalamiella	OK272420
985	Y3-D-105	Latilactobacillus sakei subsp. Carnosus	DSM 15831	99.93	Bacteria;Firmicutes;Bacilli;Lactobacillales;Lactobacillaceae;Latilactobacillus	OK272421
986	Y3-D-106	Kalamiella piersonii	IIIF1SW-P2	99.93	Bacteria;Proteobacteria;Gammaproteobacteria;Enterobacterales;Erwiniaceae;Kalamiella	OK272422
987	Y3-D-3	Enterococcus avium	ATCC 14025	99.93	Bacteria;Firmicutes;Bacilli;Lactobacillales;Enterococcaceae;Enterococcus	OK272415
988	Y3-E-1	Enterococcus gallinarum	NBRC 100675	99.93	Bacteria;Firmicutes;Bacilli;Lactobacillales;Enterococcaceae;Enterococcus	OK272423
989	Y3-E-101	Escherichia fergusonii	ATCC 35469	99.86	Bacteria;Proteobacteria;Gammaproteobacteria;Enterobacterales;Enterobacteriaceae;Escherichia	OK272427
990	Y3-E-102	Eggerthella lenta	DSM 2243	98.81	Bacteria;Actinobacteria;Coriobacteriia;Eggerthellales;Eggerthellaceae;Eggerthella	MZ350210
991	Y3-E-103	Bifidobacterium longum subsp. longum	JCM 1217	99.86	Bacteria;Actinobacteria;Actinomycetia;Bifidobacteriales;Bifidobacteriaceae;Bifidobacterium	OK272428
992	Y3-E-104	Kalamiella piersonii	IIIF1SW-P2	100	Bacteria;Proteobacteria;Gammaproteobacteria;Enterobacterales;Erwiniaceae;Kalamiella	OK272429
993	Y3-E-2	Enterococcus avium	ATCC 14025	99.86	Bacteria;Firmicutes;Bacilli;Lactobacillales;Enterococcaceae;Enterococcus	OK272424
994	Y3-E-3	Kalamiella piersonii	IIIF1SW-P2	100	Bacteria;Proteobacteria;Gammaproteobacteria;Enterobacterales;Erwiniaceae;Kalamiella	OK272425
995	Y3-E-4	Enterococcus raffinosus	NCIMB 12901	99.86	Bacteria;Firmicutes;Bacilli;Lactobacillales;Enterococcaceae;Enterococcus	OK272426
996	Y3-F-1	Enterococcus faecium	LMG 11423	99.73	Bacteria;Firmicutes;Bacilli;Lactobacillales;Enterococcaceae;Enterococcus	OK272430
997	Y3-F-100	Parabacteroides distasonis	JCM 5825	98.57	Bacteria;Bacteroidetes;Bacteroidia;Bacteroidales;Porphyromonadaceae;Parabacteroides	MZ350211
998	Y3-F-103	Bacteroides cellulosilyticus	DSM 14838	98.7	Bacteria;Bacteroidetes;Bacteroidia;Bacteroidales;Bacteroidaceae;Bacteroides	MZ350212
999	Y3-F-2	Enterococcus faecium	LMG 11423	99.8	Bacteria;Firmicutes;Bacilli;Lactobacillales;Enterococcaceae;Enterococcus	OK272431
1000	Y3-H-100	Escherichia fergusonii	ATCC 35469	99.93	Bacteria;Proteobacteria;Gammaproteobacteria;Enterobacterales;Enterobacteriaceae;Escherichia	OK272432
1001	Y3-H-101	Escherichia fergusonii	ATCC 35469	99.93	Bacteria;Proteobacteria;Gammaproteobacteria;Enterobacterales;Enterobacteriaceae;Escherichia	OK272433
1002	Y3-H-102	Escherichia fergusonii	ATCC 35469	99.93	Bacteria;Proteobacteria;Gammaproteobacteria;Enterobacterales;Enterobacteriaceae;Escherichia	OK272434
1003	Y3-K-100	Kalamiella piersonii	IIIF1SW-P2	100	Bacteria;Proteobacteria;Gammaproteobacteria;Enterobacterales;Erwiniaceae;Kalamiella	OK272438
1004	Y3-K-101	Kalamiella piersonii	IIIF1SW-P2	100	Bacteria;Proteobacteria;Gammaproteobacteria;Enterobacterales;Erwiniaceae;Kalamiella	OK272439
1005	Y3-K-2	Enterococcus hulanensis	190-7	99.93	Bacteria;Firmicutes;Bacilli;Lactobacillales;Enterococcaceae;Enterococcus	OK272435
1006	Y3-K-3	Enterococcus hulanensis	190-7	99.93	Bacteria;Firmicutes;Bacilli;Lactobacillales;Enterococcaceae;Enterococcus	OK272436
1007	Y3-K-7	Enterococcus hulanensis	190-7	99.93	Bacteria;Firmicutes;Bacilli;Lactobacillales;Enterococcaceae;Enterococcus	OK272437
1008	Y3-M-1	Kalamiella piersonii	IIIF1SW-P2	100	Bacteria;Proteobacteria;Gammaproteobacteria;Enterobacterales;Erwiniaceae;Kalamiella	OK272440
1009	Y3-M-101	Kalamiella piersonii	IIIF1SW-P2	100	Bacteria;Proteobacteria;Gammaproteobacteria;Enterobacterales;Erwiniaceae;Kalamiella	OK272449
1010	Y3-M-102	Enterococcus faecium	LMG 11423	99.66	Bacteria;Firmicutes;Bacilli;Lactobacillales;Enterococcaceae;Enterococcus	OK272450
1011	Y3-M-2	Enterococcus gallinarum	NBRC 100675	99.87	Bacteria;Firmicutes;Bacilli;Lactobacillales;Enterococcaceae;Enterococcus	OK272441
1012	Y3-M-3	Escherichia fergusonii	ATCC 35469	99.93	Bacteria;Proteobacteria;Gammaproteobacteria;Enterobacterales;Enterobacteriaceae;Escherichia	OK272442
1013	Y3-M-4	Kalamiella piersonii	IIIF1SW-P2	100	Bacteria;Proteobacteria;Gammaproteobacteria;Enterobacterales;Erwiniaceae;Kalamiella	OK272443
1014	Y3-M-5	Enterococcus gallinarum	NBRC 100675	99.93	Bacteria;Firmicutes;Bacilli;Lactobacillales;Enterococcaceae;Enterococcus	OK272444
1015	Y3-M-6	Enterococcus faecalis	ATCC 19433	100	Bacteria;Firmicutes;Bacilli;Lactobacillales;Enterococcaceae;Enterococcus	OK272445
1016	Y3-M-7	Klebsiella michiganensis	W14	99.34	Bacteria;Proteobacteria;Gammaproteobacteria;Enterobacterales;Enterobacteriaceae;Klebsiella	OK272446
1017	Y3-M-8	Kalamiella piersonii	IIIF1SW-P2	100	Bacteria;Proteobacteria;Gammaproteobacteria;Enterobacterales;Erwiniaceae;Kalamiella	OK272447
1018	Y3-M-9	Enterococcus avium	ATCC 14025	99.93	Bacteria;Firmicutes;Bacilli;Lactobacillales;Enterococcaceae;Enterococcus	OK272448
1019	Y3-N-1	Enterococcus faecium	LMG 11423	99.79	Bacteria;Firmicutes;Bacilli;Lactobacillales;Enterococcaceae;Enterococcus	OK272451
1020	Y3-N-101	Eubacterium limosum	ATCC 8486	99.93	Bacteria;Firmicutes;Clostridia;Clostridiales;Eubacteriaceae;Eubacterium	OK272455
1021	Y3-N-102	Klebsiella quasipneumoniae subsp. quasipneumoniae	01A030	99.79	Bacteria;Proteobacteria;Gammaproteobacteria;Enterobacterales;Enterobacteriaceae;Klebsiella	OK272456
1022	Y3-N-103	Enterococcus faecalis	ATCC 19433	100	Bacteria;Firmicutes;Bacilli;Lactobacillales;Enterococcaceae;Enterococcus	OK272457
1023	Y3-N-107	Alistipes onderdonkii subsp. onderdonkii	DSM 19147	99.79	Bacteria;Bacteroidetes;Bacteroidia;Bacteroidales;Rikenellaceae;Alistipes	OK272458
1024	Y3-N-2	Enterococcus faecalis	ATCC 19433	100	Bacteria;Firmicutes;Bacilli;Lactobacillales;Enterococcaceae;Enterococcus	OK272452
1025	Y3-N-3	Enterococcus faecium	LMG 11423	99.86	Bacteria;Firmicutes;Bacilli;Lactobacillales;Enterococcaceae;Enterococcus	OK272453
1026	Y3-N-5	Bacillus paralicheniformis	KJ-16	99.29	Bacteria;Firmicutes;Bacilli;Bacillales;Bacillaceae;Bacillus	OK272454
1027	Y3-P-102	Enterococcus faecium	LMG 11423	99.72	Bacteria;Firmicutes;Bacilli;Lactobacillales;Enterococcaceae;Enterococcus	OK272459
1028	Y3-P-103	Kalamiella piersonii	IIIF1SW-P2	100	Bacteria;Proteobacteria;Gammaproteobacteria;Enterobacterales;Erwiniaceae;Kalamiella	OK272460
1029	Y3-P-104	Clostridium perfringens	ATCC 13124	99.86	Bacteria;Firmicutes;Clostridia;Clostridiales;Clostridiaceae;Clostridium	OK272461
1030	Y3-P-105	Enterococcus faecium	LMG 11423	99.86	Bacteria;Firmicutes;Bacilli;Lactobacillales;Enterococcaceae;Enterococcus	OK272462
1031	Y3-Y-1	Enterobacter ludwigii	EN-119	99.73	Bacteria;Proteobacteria;Gammaproteobacteria;Enterobacterales;Enterobacteriaceae;Enterobacter	OK272463
1032	Y3-Y-2	Enterobacter ludwigii	EN-119	99.73	Bacteria;Proteobacteria;Gammaproteobacteria;Enterobacterales;Enterobacteriaceae;Enterobacter	OK272464
Green hilighed strains are potential novel speceis
