# Supplementary material for: Insight into gut dysbiosis of patients with inflammatory bowel disease and ischemic colitis
Source: Front Microbiol. 2023 May 11;14:1174832. doi: 10.3389/fmicb.2023.1174832 (PMC10211348; doi:10.3389/fmicb.2023.1174832)
Supplement: Supplementary file 4 [file Table_4.xlsx]

## Sheet: Table S4
Supplementary Table S4
Potential novel bacterial strains isolated from faecal samples of disease-associated (IBD or IC) individuals. Top hit sequences were analysed from EzBioCloud and NCBI 16S rRNA/ITS database.
SN	Strains	Top hit species	Strain	16S rRNA gene sequence similarity (%)	Classification	NCBI accession numbers
1	B2-C-7	Hafnia alvei	ATCC 13337T	97.63	Bacteria;Proteobacteria;Gammaproteobacteria;Enterobacterales;Hafniaceae;Hafnia	ON394629
2	B2-F-101	Parabacteroides distasonis	JCM 5825T	98.63	Bacteria;Bacteroidetes;Bacteroidia;Bacteroidales;Porphyromonadaceae;Parabacteroides	OK271565
3	B2-F-108	Parabacteroides distasonis	JCM 5825T	98.63	Bacteria;Bacteroidetes;Bacteroidia;Bacteroidales;Porphyromonadaceae;Parabacteroides	OK271570
4	B2-F-109	Parabacteroides distasonis	JCM 5825T	98.63	Bacteria;Bacteroidetes;Bacteroidia;Bacteroidales;Porphyromonadaceae;Parabacteroides	OK271571
5	B2-F-110	Parabacteroides distasonis	JCM 5825T	98.63	Bacteria;Bacteroidetes;Bacteroidia;Bacteroidales;Porphyromonadaceae;Parabacteroides	OK271572
6	B2-F-115	Parabacteroides goldsteinii	DSM 19448T	98.29	Bacteria;Bacteroidetes;Bacteroidia;Bacteroidales;Porphyromonadaceae;Parabacteroides	MZ350191
7	B2-F-120	Parabacteroides distasonis	JCM 5825T	98.63	Bacteria;Bacteroidetes;Bacteroidia;Bacteroidales;Porphyromonadaceae;Parabacteroides	OK271580
8	B2-K-101	Clostridioides mangenotii	DSM 1289T	98.8	Bacteria;Firmicutes;Clostridia;Clostridiales;Peptostreptococcaceae;Clostridioides	MZ350192
9	B2-N-109	Parabacteroides distasonis	ATCC 8503T	98.42	Bacteria;Bacteroidetes;Bacteroidia;Bacteroidales;Porphyromonadaceae;Parabacteroides	MZ350193
10	B5-D-1	Bacillus licheniformis	ATCC 14580	98.7	Bacteria;Firmicutes;Bacilli;Bacillales;Bacillaceae;Bacillus	OK271630
11	BA-F-1	Shigella flexneri	ATCC 29903T	98.3	Bacteria;Proteobacteria;Gammaproteobacteria;Enterobacterales;Enterobacteriaceae;Escherichia	OK271673
12	C2-N-103	Eggerthella lenta	JCM 9979T	97.8	Bacteria;Actinobacteria;Coriobacteriia;Eggerthellales;Eggerthellaceae;Eggerthella	MZ350194
13	M3-N-101	Bifidobacterium breve	DSM 20213T	98.8	Bacteria;Actinobacteria;Actinomycetia;Bifidobacteriales;Bifidobacteriaceae;Bifidobacterium	MZ350195
14	R2-N-1	Hymenobacter glacieicola	B1909T	98.42	Bacteria;Bacteroidetes;Cytophagia;Cytophagales;Hymenobacteraceae;Hymenobacter	MZ350196
15	S1-K-101	Clostridioides mangenotii	DSM 1289T	98.8	Bacteria;Firmicutes;Clostridia;Clostridiales;Peptostreptococcaceae;Clostridioides	MZ350197
16	W1-F-100	Parabacteroides distasonis	ATCC 8503T	98.9	Bacteria;Bacteroidetes;Bacteroidia;Bacteroidales;Porphyromonadaceae;Parabacteroides	OK254003
17	W1-P-100	Eggerthella lenta	DSM 2243T	98.74	Bacteria;Actinobacteria;Coriobacteriia;Eggerthellales;Eggerthellaceae;Eggerthella	MZ350198
18	Y1-N-100	Bifidobacterium breve	DSM 20213T	98.8	Bacteria;Actinobacteria;Actinomycetia;Bifidobacteriales;Bifidobacteriaceae;Bifidobacterium	MZ350199
19	Y1-Y-4	Streptococcus parasanguinis	ATCC 15912T	98.9	Bacteria;Firmicutes;Bacilli;Lactobacillales;Streptococcaceae;Streptococcus	MZ350200
20	Y2-B-106	Eggerthella lenta	DSM 2243T	98.81	Bacteria;Actinobacteria;Coriobacteriia;Eggerthellales;Eggerthellaceae;Eggerthella	MZ350201
21	Y2-C-100	Streptococcus australis	ATCC 700641T	98.8	Bacteria;Firmicutes;Bacilli;Lactobacillales;Streptococcaceae;Streptococcus	MZ350202
22	Y2-E-102	Eggerthella lenta	JCM 9979T	97.81	Bacteria;Actinobacteria;Coriobacteriia;Eggerthellales;Eggerthellaceae;Eggerthella	ON402831
23	Y2-H-100	Parabacteroides goldsteinii	DSM 19448T	97.86	Bacteria;Bacteroidetes;Bacteroidia;Bacteroidales;Porphyromonadaceae;Parabacteroides	MZ350203
24	Y2-H-103	Parabacteroides goldsteinii	DSM 19448T	97.86	Bacteria;Bacteroidetes;Bacteroidia;Bacteroidales;Porphyromonadaceae;Parabacteroides	MZ350204
25	Y2-H-109	Parabacteroides goldsteinii	DSM 19448T	97.86	Bacteria;Bacteroidetes;Bacteroidia;Bacteroidales;Porphyromonadaceae;Parabacteroides	MZ350205
26	Y2-K-101	Clostridioides mangenotii	DSM 1289T	98.8	Bacteria;Firmicutes;Clostridia;Clostridiales;Peptostreptococcaceae;Clostridioides	MZ350206
27	Y2-N-103	Bifidobacterium breve	DSM 20213T	98.8	Bacteria;Actinobacteria;Actinomycetia;Bifidobacteriales;Bifidobacteriaceae;Bifidobacterium	MZ350207
28	Y2-Y-3	Streptococcus parasanguinis	ATCC 15912T	98.8	Bacteria;Firmicutes;Bacilli;Lactobacillales;Streptococcaceae;Streptococcus	MZ350208
29	Y3-C-105	Streptococcus australis	ATCC 700641T	98.8	Bacteria;Firmicutes;Bacilli;Lactobacillales;Streptococcaceae;Streptococcus	MZ350209
30	Y3-E-102	Eggerthella lenta	DSM 2243T	98.81	Bacteria;Actinobacteria;Coriobacteriia;Eggerthellales;Eggerthellaceae;Eggerthella	MZ350210
31	Y3-F-100	Parabacteroides distasonis	JCM 5825T	98.57	Bacteria;Bacteroidetes;Bacteroidia;Bacteroidales;Porphyromonadaceae;Parabacteroides	MZ350211
32	Y3-F-103	Bacteroides cellulosilyticus	DSM 14838T	98.7	Bacteria;Bacteroidetes;Bacteroidia;Bacteroidales;Bacteroidaceae;Bacteroides	MZ350212
