# Supplementary material for: Insight into gut dysbiosis of patients with inflammatory bowel disease and ischemic colitis
Source: Front Microbiol. 2023 May 11;14:1174832. doi: 10.3389/fmicb.2023.1174832 (PMC10211348; doi:10.3389/fmicb.2023.1174832)
Supplement: Supplementary file 5 [file Table_5.xlsx]

## Sheet: Table S5
Supplementary Table S5
Bacterial strains isolated from faecal samples of healtly controls (HC). Top hit sequences were analysed from EzBioCloud and NCBI 16S rRNA/ITS database.
SN	Strains	Top hit species	Strain	16S rRNA gene sequence similarity (%)	Classification	NCBI accession numbers
1	B12-G-1	Bacillus altitudinis	41KF2b	99.93	Bacteria;Firmicutes;Bacilli;Bacillales;Bacillaceae;Bacillus	OK325861
2	B12-G-100	Bacillus paralicheniformis	KJ-16	99.93	Bacteria;Firmicutes;Bacilli;Bacillales;Bacillaceae;Bacillus	OK325864
3	B12-G-2	Bacillus altitudinis	41KF2b	100	Bacteria;Firmicutes;Bacilli;Bacillales;Bacillaceae;Bacillus	OK325862
4	B12-G-3	Bacillus tequilensis	KCTC 13622	99.93	Bacteria;Firmicutes;Bacilli;Bacillales;Bacillaceae;Bacillus	OK325863
5	B12-I-1	Bacillus altitudinis	41KF2b	99.86	Bacteria;Firmicutes;Bacilli;Bacillales;Bacillaceae;Bacillus	OK325865
6	B12-I-100	Staphylococcus epidermidis	NCTC 11047	99.93	Bacteria;Firmicutes;Bacilli;Bacillales;Staphylococcaceae;Staphylococcus	OK325868
7	B12-I-2	Bacillus subtilis	NCIB 3610	99.93	Bacteria;Firmicutes;Bacilli;Bacillales;Bacillaceae;Bacillus	OK325866
8	B12-I-3	Bacillus licheniformis	ATCC 14580	99.86	Bacteria;Firmicutes;Bacilli;Bacillales;Bacillaceae;Bacillus	OK325867
9	B12-J-1	Bacillus licheniformis	ATCC 14580	99.86	Bacteria;Firmicutes;Bacilli;Bacillales;Bacillaceae;Bacillus	OK325869
10	B12-J-2	Bacillus licheniformis	ATCC 14580	99.8	Bacteria;Firmicutes;Bacilli;Bacillales;Bacillaceae;Bacillus	OK325870
11	B12-J-3	Bacillus piscis	16MFT21	100	Bacteria;Firmicutes;Bacilli;Bacillales;Bacillaceae;Bacillus	OK325871
12	B12-J-4	Bacillus megaterium	NBRC 15308	100	Bacteria;Firmicutes;Bacilli;Bacillales;Bacillaceae;Bacillus	OK325872
13	B12-O-1	Staphylococcus argenteus	MSHR1132	100	Bacteria;Firmicutes;Bacilli;Bacillales;Staphylococcaceae;Staphylococcus	OK325873
14	B12-Q-1	Bacillus licheniformis	ATCC 14580	99.73	Bacteria;Firmicutes;Bacilli;Bacillales;Bacillaceae;Bacillus	OK325874
15	B12-Q-2	Bacillus tequilensis	KCTC 13622	100	Bacteria;Firmicutes;Bacilli;Bacillales;Bacillaceae;Bacillus	OK325875
16	B12-Q-3	Bacillus licheniformis	ATCC 14580	99.86	Bacteria;Firmicutes;Bacilli;Bacillales;Bacillaceae;Bacillus	OK325876
17	B12-R-1	Staphylococcus caprae	ATCC 35538	99.93	Bacteria;Firmicutes;Bacilli;Bacillales;Staphylococcaceae;Staphylococcus	OK325877
18	B12-R-100	Corynebacterium tuberculostearicum	CIP 107291	100	Bacteria;Actinobacteria;Actinomycetia;Mycobacteriales;Corynebacteriaceae;Corynebacterium	OK325880
19	B12-R-101	Staphylococcus haemolyticus	MTCC 3383	100	Bacteria;Firmicutes;Bacilli;Bacillales;Staphylococcaceae;Staphylococcus	OK325881
20	B12-R-102	Staphylococcus argenteus	MSHR1132	100	Bacteria;Firmicutes;Bacilli;Bacillales;Staphylococcaceae;Staphylococcus	OK325882
21	B12-R-2	Bacillus tequilensis	KCTC 13622	99.93	Bacteria;Firmicutes;Bacilli;Bacillales;Bacillaceae;Bacillus	OK325878
22	B12-R-3	Staphylococcus argenteus	MSHR1132	100	Bacteria;Firmicutes;Bacilli;Bacillales;Staphylococcaceae;Staphylococcus	OK325879
23	B12-R-4	Corynebacterium aurimucosum	IMMIB D-1488 T	98.8	Bacteria;Actinobacteria;Actinomycetia;Mycobacteriales;Corynebacteriaceae;Corynebacterium	OK147963
24	B1-G-1	Kalamiella piersonii	IIIF1SW-P2	100	Bacteria;Proteobacteria;Gammaproteobacteria;Enterobacterales;Erwiniaceae;Kalamiella	OK325693
25	B1-G-100	Kalamiella piersonii	IIIF1SW-P2	100	Bacteria;Proteobacteria;Gammaproteobacteria;Enterobacterales;Erwiniaceae;Kalamiella	OK325696
26	B1-G-101	Kalamiella piersonii	IIIF1SW-P2	100	Bacteria;Proteobacteria;Gammaproteobacteria;Enterobacterales;Erwiniaceae;Kalamiella	OK325697
27	B1-G-102	Kalamiella piersonii	IIIF1SW-P2	100	Bacteria;Proteobacteria;Gammaproteobacteria;Enterobacterales;Erwiniaceae;Kalamiella	OK325698
28	B1-G-2	Lactococcus lactis subsp. lactis	JCM 5805	100	Bacteria;Firmicutes;Bacilli;Lactobacillales;Streptococcaceae;Lactococcus	OK325694
29	B1-G-3	Shigella flexneri	ATCC 29903	99.93	Bacteria;Proteobacteria;Gammaproteobacteria;Enterobacterales;Enterobacteriaceae;Escherichia	OK325695
30	B1-I-1	Enterococcus faecalis	ATCC 19433	99.66	Bacteria;Firmicutes;Bacilli;Lactobacillales;Enterococcaceae;Enterococcus	OK325699
31	B1-I-100	Shigella flexneri	ATCC 29903T	99.39	Bacteria;Proteobacteria;Gammaproteobacteria;Enterobacterales;Enterobacteriaceae;Shigella	OK325701
32	B1-I-102	Bifidobacterium pseudocatenulatum	DSM 20438	99.86	Bacteria;Actinobacteria;Actinomycetia;Bifidobacteriales;Bifidobacteriaceae;Bifidobacterium	OK325702
33	B1-I-2	Latilactobacillus sakei subsp. sakei	JCM 1157	99.8	Bacteria;Firmicutes;Bacilli;Lactobacillales;Lactobacillaceae;Latilactobacillus	OK325700
34	B1-J-1	Kalamiella piersonii	IIIF1SW-P2	100	Bacteria;Proteobacteria;Gammaproteobacteria;Enterobacterales;Erwiniaceae;Kalamiella	OK325703
35	B1-J-100	Blautia wexlerae	5_1_39BFAAT	94.11	Bacteria;Firmicutes;Clostridia;Clostridiales;Lachnospiraceae;Blautia	OK147929
36	B1-J-101	Clostridium perfringens	ATCC 13124	99.79	Bacteria;Firmicutes;Clostridia;Clostridiales;Clostridiaceae;Clostridium	OK325704
37	B1-J-102	Cutibacterium acnes subsp. acnes	DSM 1897	100	Bacteria;Actinobacteria;Actinomycetia;Propionibacteriales;Propionibacteriaceae;Cutibacterium	OK325705
38	B1-O-100	Collinsella aerofaciens	ATCC 25987	99.93	Bacteria;Actinobacteria;Coriobacteriia;Coriobacteriales;Coriobacteriaceae;Collinsella	OK325707
39	B1-O-101	Collinsella aerofaciens	ATCC 25986	99.58	Bacteria;Actinobacteria;Coriobacteriia;Coriobacteriales;Coriobacteriaceae;Collinsella	OK325708
40	B1-O-2	Shigella sonnei	CECT 4887	99.04	Bacteria;Proteobacteria;Gammaproteobacteria;Enterobacterales;Enterobacteriaceae;Escherichia	ON394610
41	B1-O-3	Enterococcus faecium	LMG 11423	99.73	Bacteria;Firmicutes;Bacilli;Lactobacillales;Enterococcaceae;Enterococcus	OK325706
42	B1-Q-1	Enterococcus durans	NBRC 100479	99.73	Bacteria;Firmicutes;Bacilli;Lactobacillales;Enterococcaceae;Enterococcus	OK325709
43	B1-Q-100	Turicibacter sanguinis	DSM 14220	100	Bacteria;Firmicutes;Erysipelotrichia;Erysipelotrichales;Turicibacteraceae;Turicibacter	OK325710
44	B1-Q-2	Limosilactobacillus reuteri subsp. reuteri	DSM 20016	99.89	Bacteria;Firmicutes;Bacilli;Lactobacillales;Lactobacillaceae;Limosilactobacillus	ON394612
45	B1-Q-3	Shigella flexneri	ATCC 29903	99.66	Bacteria;Proteobacteria;Gammaproteobacteria;Enterobacterales;Enterobacteriaceae;Escherichia	ON394613
46	B1-R-101	Anaerotignum faecicola	KGMB 03357	99.18	Bacteria;Firmicutes;Clostridia;Clostridiales;Lachnospiraceae;Anaerotignum	OK325711
47	B1-R-102	Holdemanella biformis	DSM 3989T	98.09	Bacteria;Firmicutes;Erysipelotrichia;Erysipelotrichales;Erysipelotrichaceae;Holdemanella	OK147930
48	B1-R-103	Coprococcus catus	VPI-C6-61T	97.77	Bacteria;Firmicutes;Clostridia;Clostridiales;Lachnospiraceae;Frisingicoccus	OK147931
49	B1-S-100	Bifidobacterium longum subsp. longum	JCM 1217	99.79	Bacteria;Actinobacteria;Actinomycetia;Bifidobacteriales;Bifidobacteriaceae;Bifidobacterium	OK325712
50	B1-S-103	Blautia hydrogenotrophica	DSM 10507	99.93	Bacteria;Firmicutes;Clostridia;Clostridiales;Lachnospiraceae;Blautia	OK325713
51	B1-T-1	Klebsiella quasipneumoniae subsp. Quasipneumoniae	01A030	99.52	Bacteria;Proteobacteria;Gammaproteobacteria;Enterobacterales;Enterobacteriaceae;Klebsiella	ON394611
52	B1-T-100	Bacteroides cellulosilyticus	DSM 14838	99.65	Bacteria;Bacteroidetes;Bacteroidia;Bacteroidales;Bacteroidaceae;Bacteroides	OK325714
53	B1-U-100	Bacteroides fragilis	NCTC 9343	100	Bacteria;Bacteroidetes;Bacteroidia;Bacteroidales;Bacteroidaceae;Bacteroides	OK325715
54	B1-U-101	Sutterella faecalis	KGMB03119	100	Bacteria;Proteobacteria;Betaproteobacteria;Burkholderiales;Sutterellaceae;Sutterella	OK325716
55	B1-U-102	Lactococcus petauri	159469	100	Bacteria;Firmicutes;Bacilli;Lactobacillales;Streptococcaceae;Lactococcus	OK325717
56	B1-U-103	Bifidobacterium longum subsp. longum	JCM 1217	99.57	Bacteria;Actinobacteria;Actinomycetia;Bifidobacteriales;Bifidobacteriaceae;Bifidobacterium	OK325718
57	B1-U-104	Bifidobacterium longum subsp. longum	JCM 1217	99.86	Bacteria;Actinobacteria;Actinomycetia;Bifidobacteriales;Bifidobacteriaceae;Bifidobacterium	OK325719
58	B1-V-100	Parabacteroides distasonis	ATCC 8503	98.82	Bacteria;Bacteroidetes;Bacteroidia;Bacteroidales;Porphyromonadaceae;Parabacteroides	OK325720
59	B1-V-101	Bacteroides thetaiotaomicron	VPI-5482T	97.64	Bacteria;Bacteroidetes;Bacteroidia;Bacteroidales;Bacteroidaceae;Bacteroides	OK147932
60	B1-V-102	Escherichia fergusonii	ATCC 35469	99.86	Bacteria;Proteobacteria;Gammaproteobacteria;Enterobacterales;Enterobacteriaceae;Escherichia	OK325721
61	B1-V-103	Escherichia fergusonii	ATCC 35469	99.93	Bacteria;Proteobacteria;Gammaproteobacteria;Enterobacterales;Enterobacteriaceae;Escherichia	OK325722
62	B2-G-1	Weissella confusa	JCM 1093	100	Bacteria;Firmicutes;Bacilli;Lactobacillales;Lactobacillaceae;Weissella	OK325723
63	B2-G-100	Lactiplantibacillus plantarum	ATCC 14917	100	Bacteria;Firmicutes;Bacilli;Lactobacillales;Lactobacillaceae;Lactiplantibacillus	OK325726
64	B2-G-101	Kalamiella piersonii	IIIF1SW-P2	100	Bacteria;Proteobacteria;Gammaproteobacteria;Enterobacterales;Erwiniaceae;Kalamiella	OK325727
65	B2-G-102	Bifidobacterium pseudocatenulatum	DSM 20438	99.86	Bacteria;Actinobacteria;Actinomycetia;Bifidobacteriales;Bifidobacteriaceae;Bifidobacterium	OK325728
66	B2-G-103	Weissella confusa	JCM 1093	100	Bacteria;Firmicutes;Bacilli;Lactobacillales;Lactobacillaceae;Weissella	OK325729
67	B2-G-104	Bacteroides fragilis	NCTC 9343	99.72	Bacteria;Bacteroidetes;Bacteroidia;Bacteroidales;Bacteroidaceae;Bacteroides	OK325730
68	B2-G-105	Bifidobacterium pseudocatenulatum	DSM 20438	99.93	Bacteria;Actinobacteria;Actinomycetia;Bifidobacteriales;Bifidobacteriaceae;Bifidobacterium	OK325731
69	B2-G-106	Paraprevotella clara	YIT 11840	98.58	Bacteria;Bacteroidetes;Bacteroidia;Bacteroidales;Prevotellaceae;Paraprevotella	OK325732
70	B2-G-107	Kalamiella piersonii	IIIF1SW-P2	100	Bacteria;Proteobacteria;Gammaproteobacteria;Enterobacterales;Erwiniaceae;Kalamiella	OK325733
71	B2-G-2	Lactiplantibacillus plantarum	ATCC 14917	100	Bacteria;Firmicutes;Bacilli;Lactobacillales;Lactobacillaceae;Lactiplantibacillus	OK325724
72	B2-G-3	Latilactobacillus sakei subsp. sakei	JCM 1157	100	Bacteria;Firmicutes;Bacilli;Lactobacillales;Lactobacillaceae;Latilactobacillus;Latilactobacillus sakei	OK325725
73	B2-I-1	Latilactobacillus curvatus	JCM 1096	100	Bacteria;Firmicutes;Bacilli;Lactobacillales;Lactobacillaceae;Latilactobacillus	OK325734
74	B2-I-100	Bifidobacterium pseudocatenulatum	DSM 20438	99.86	Bacteria;Actinobacteria;Actinomycetia;Bifidobacteriales;Bifidobacteriaceae;Bifidobacterium	OK325738
75	B2-I-101	Limosilactobacillus fermentum	CECT 562	99.93	Bacteria;Firmicutes;Bacilli;Lactobacillales;Lactobacillaceae;Limosilactobacillus	OK325739
76	B2-I-102	Latilactobacillus sakei subsp. sakei	JCM 1157	100	Bacteria;Firmicutes;Bacilli;Lactobacillales;Lactobacillaceae;Latilactobacillus	OK325740
77	B2-I-103	Enterococcus faecalis	ATCC 19433	100	Bacteria;Firmicutes;Bacilli;Lactobacillales;Enterococcaceae;Enterococcus	OK325741
78	B2-I-104	Veillonella parvula	DSM 2008	99.33	Bacteria;Firmicutes;Negativicutes;Veillonellales;Veillonellaceae;Veillonella	OK325742
79	B2-I-105	Phocaeicola dorei	DSM 17855	100	Bacteria;Bacteroidetes;Bacteroidia;Bacteroidales;Bacteroidaceae;Phocaeicola	OK325743
80	B2-I-106	Bacillus licheniformis	ATCC 14580	99.78	Bacteria;Firmicutes;Bacilli;Bacillales;Bacillaceae;Bacillus	OK325744
81	B2-I-2	Latilactobacillus curvatus	JCM 1096	100	Bacteria;Firmicutes;Bacilli;Lactobacillales;Lactobacillaceae;Latilactobacillus	OK325735
82	B2-I-3	Latilactobacillus curvatus	JCM 1096	100	Bacteria;Firmicutes;Bacilli;Lactobacillales;Lactobacillaceae;Latilactobacillus	OK325736
83	B2-I-4	Shigella flexneri	ATCC 29903	99.39	Bacteria;Proteobacteria;Gammaproteobacteria;Enterobacterales;Enterobacteriaceae;Escherichia	OK325737
84	B2-J-1	Kalamiella piersonii	IIIF1SW-P2	100	Bacteria;Proteobacteria;Gammaproteobacteria;Enterobacterales;Erwiniaceae;Kalamiella	OK325745
85	B2-J-100	Streptococcus periodonticum	KCOM 2412	98.65	Bacteria;Firmicutes;Bacilli;Lactobacillales;Streptococcaceae;Streptococcus	OK147933
86	B2-J-101	Anaerobutyricum hallii	ATCC 27751T	97.93	Bacteria;Firmicutes;Clostridia;Clostridiales;Lachnospiraceae;Anaerobutyricum	OK325749
87	B2-J-102	Clostridium perfringens	ATCC 13124	99.79	Bacteria;Firmicutes;Clostridia;Clostridiales;Clostridiaceae;Clostridium	OK325750
88	B2-J-103	Parabacteroides distasonis	ATCC 8503	98.36	Bacteria;Bacteroidetes;Bacteroidia;Bacteroidales;Porphyromonadaceae;Parabacteroides	OK147934
89	B2-J-104	Anaerotruncus colihominis	DSM 17241T	91.07	Bacteria;Firmicutes;Clostridia;Clostridiales;Oscillospiraceae;Anaerotruncus	OK182895
90	B2-J-105	Clostridium perfringens	ATCC 13124	99.79	Bacteria;Firmicutes;Clostridia;Clostridiales;Clostridiaceae;Clostridium	OK325751
91	B2-J-106	Klebsiella quasipneumoniae subsp. quasipneumoniae	01A030	99.93	Bacteria;Proteobacteria;Gammaproteobacteria;Enterobacterales;Enterobacteriaceae;Klebsiella	OK325752
92	B2-J-11	Kalamiella piersonii	IIIF1SW-P2	100	Bacteria;Proteobacteria;Gammaproteobacteria;Enterobacterales;Erwiniaceae;Kalamiella	OK325748
93	B2-J-110	Clostridium perfringens	ATCC 13124	99.86	Bacteria;Firmicutes;Clostridia;Clostridiales;Clostridiaceae;Clostridium	OK325753
94	B2-J-114	Paeniclostridium sordellii	ATCC 9714	99.58	Bacteria;Firmicutes;Clostridia;Clostridiales;Peptostreptococcaceae;Paraclostridium	OK325754
95	B2-J-115	Kalamiella piersonii	IIIF1SW-P2	100	Bacteria;Proteobacteria;Gammaproteobacteria;Enterobacterales;Erwiniaceae;Kalamiella	OK325755
96	B2-J-116	Parabacteroides distasonis	ATCC 8503	98.43	Bacteria;Bacteroidetes;Bacteroidia;Bacteroidales;Porphyromonadaceae;Parabacteroides	OK147935
97	B2-J-117	Paeniclostridium sordellii	ATCC 9714	99.58	Bacteria;Firmicutes;Clostridia;Clostridiales;Peptostreptococcaceae;Paraclostridium	OK325756
98	B2-J-118	Bacteroides uniformis	ATCC 8492	99.79	Bacteria;Bacteroidetes;Bacteroidia;Bacteroidales;Bacteroidaceae;Bacteroides	OK325757
99	B2-J-2	Lactococcus garvieae subsp. Garvieae	FDAARGOS_929	100	Bacteria;Firmicutes;Bacilli;Lactobacillales;Streptococcaceae;Lactococcus;Lactococcus garvieae	OK325746
100	B2-J-3	Enterococcus faecalis	ATCC 19433	99.93	Bacteria;Firmicutes;Bacilli;Lactobacillales;Enterococcaceae;Enterococcus	OK325747
101	B2-O-1	Escherichia fergusonii	ATCC 35469	99.86	Bacteria;Proteobacteria;Gammaproteobacteria;Enterobacterales;Enterobacteriaceae;Escherichia	OK325758
102	B2-O-100	Fusobacterium varium	ATCC 8501	99.72	Bacteria;Fusobacteria;Fusobacteriia;Fusobacteriales;Fusobacteriaceae;Fusobacterium	OK325759
103	B2-O-101	Bifidobacterium pseudocatenulatum	DSM 20438	100	Bacteria;Actinobacteria;Actinomycetia;Bifidobacteriales;Bifidobacteriaceae;Bifidobacterium	OK325760
104	B2-O-102	Enterococcus faecalis	ATCC 19433	100	Bacteria;Firmicutes;Bacilli;Lactobacillales;Enterococcaceae;Enterococcus	OK325761
105	B2-O-103	Escherichia fergusonii	ATCC 35469	99.86	Bacteria;Proteobacteria;Gammaproteobacteria;Enterobacterales;Enterobacteriaceae;Escherichia	OK325762
106	B2-O-104	Enterococcus faecalis	ATCC 19433	100	Bacteria;Firmicutes;Bacilli;Lactobacillales;Enterococcaceae;Enterococcus	OK325763
107	B2-O-105	Enterococcus durans	NBRC 100479	99.65	Bacteria;Firmicutes;Bacilli;Lactobacillales;Enterococcaceae;Enterococcus	OK325764
108	B2-O-106	Bifidobacterium pseudocatenulatum	DSM 20438	99.93	Bacteria;Actinobacteria;Actinomycetia;Bifidobacteriales;Bifidobacteriaceae;Bifidobacterium	OK325765
109	B2-O-107	Enterococcus durans	NBRC 100479	99.72	Bacteria;Firmicutes;Bacilli;Lactobacillales;Enterococcaceae;Enterococcus	OK325766
110	B2-O-108	Enterococcus durans	NBRC 100479	99.73	Bacteria;Firmicutes;Bacilli;Lactobacillales;Enterococcaceae;Enterococcus	OK325767
111	B2-O-109	Bifidobacterium pseudocatenulatum	DSM 20438	99.93	Bacteria;Actinobacteria;Actinomycetia;Bifidobacteriales;Bifidobacteriaceae;Bifidobacterium	OK325768
112	B2-O-110	Enterococcus faecalis	ATCC 19433	100	Bacteria;Firmicutes;Bacilli;Lactobacillales;Enterococcaceae;Enterococcus	OK325769
113	B2-O-111	Enterococcus faecalis	ATCC 19433	100	Bacteria;Firmicutes;Bacilli;Lactobacillales;Enterococcaceae;Enterococcus	OK325770
114	B2-Q-1	Enterococcus durans	NBRC 100479	99.73	Bacteria;Firmicutes;Bacilli;Lactobacillales;Enterococcaceae;Enterococcus	OK325771
115	B2-Q-100	Bifidobacterium pseudocatenulatum	DSM 20438	99.86	Bacteria;Actinobacteria;Actinomycetia;Bifidobacteriales;Bifidobacteriaceae;Bifidobacterium	OK325773
116	B2-Q-101	Alistipes onderdonkii subsp. onderdonkii	DSM 19147	99.79	Bacteria;Bacteroidetes;Bacteroidia;Bacteroidales;Rikenellaceae;Alistipes	OK325774
117	B2-Q-102	Phocaeicola vulgatus	ATCC 8482	99.72	Bacteria;Bacteroidetes;Bacteroidia;Bacteroidales;Bacteroidaceae;Phocaeicola	OK325775
118	B2-Q-103	Phocaeicola vulgatus	ATCC 8482	99.72	Bacteria;Bacteroidetes;Bacteroidia;Bacteroidales;Bacteroidaceae;Phocaeicola	OK325776
119	B2-Q-104	Parabacteroides distasonis	ATCC 8503	99	Bacteria;Bacteroidetes;Bacteroidia;Bacteroidales;Porphyromonadaceae;Parabacteroides	OK147936
120	B2-Q-106	Collinsella aerofaciens	ATCC 25986T	98.72	Bacteria;Actinobacteria;Coriobacteriia;Coriobacteriales;Coriobacteriaceae;Collinsella	OK325777
121	B2-Q-107	Bifidobacterium pseudocatenulatum	DSM 20438	99.65	Bacteria;Actinobacteria;Actinomycetia;Bifidobacteriales;Bifidobacteriaceae;Bifidobacterium	OK325778
122	B2-Q-108	Bifidobacterium faecale	CU3-7	99.14	Bacteria;Actinobacteria;Actinomycetia;Bifidobacteriales;Bifidobacteriaceae;Bifidobacterium	OK325779
123	B2-Q-109	Bacteroides xylanisolvens	XB1A	99.56	Bacteria;Bacteroidetes;Bacteroidia;Bacteroidales;Bacteroidaceae;Bacteroides	OK325780
124	B2-Q-110	Parabacteroides distasonis	ATCC 8503	98.45	Bacteria;Bacteroidetes;Bacteroidia;Bacteroidales;Porphyromonadaceae;Parabacteroides	OK147937
125	B2-Q-111	Bacteroides xylanisolvens	XB1A	99.49	Bacteria;Bacteroidetes;Bacteroidia;Bacteroidales;Bacteroidaceae;Bacteroides	OK325781
126	B2-Q-112	Bifidobacterium pseudocatenulatum	DSM 20438	99.79	Bacteria;Actinobacteria;Actinomycetia;Bifidobacteriales;Bifidobacteriaceae;Bifidobacterium	OK325782
127	B2-Q-2	Shigella flexneri	ATCC 29903	99.93	Bacteria;Proteobacteria;Gammaproteobacteria;Enterobacterales;Enterobacteriaceae;Escherichia	OK325772
128	B2-R-1	Corynebacterium amycolatum	CIP 103452T	99.71	Bacteria;Actinobacteria;Actinomycetia;Mycobacteriales;Corynebacteriaceae;Corynebacterium	OK325783
129	B2-R-10	Corynebacterium aurimucosum	NRRL B-24143T	99.42	Bacteria;Actinobacteria;Actinomycetia;Mycobacteriales;Corynebacteriaceae;Corynebacterium	OK325790
130	B2-R-100	Alistipes communis	5CBH24	99.86	Bacteria;Bacteroidetes;Bacteroidia;Bacteroidales;Rikenellaceae;Alistipes	OK325791
131	B2-R-101	Holdemanella biformis	DSM 3989T	98.16	Bacteria;Firmicutes;Erysipelotrichia;Erysipelotrichales;Erysipelotrichaceae;Holdemanella	OK147938
132	B2-R-102	Prevotella copri	CB7(T)	96.95	Bacteria;Bacteroidetes;Bacteroidia;Bacteroidales;Prevotellaceae;Prevotella	OK147939
133	B2-R-103	Anaerostipes hadrus	DSM 3319	99.86	Bacteria;Firmicutes;Clostridia;Clostridiales;Lachnospiraceae;Anaerostipes	OK325792
134	B2-R-104	Clostridium innocuum	ATCC 14501	98.36	Bacteria;Firmicutes;Erysipelotrichia;Erysipelotrichales;Erysipelotrichaceae;Longicatena	OK160996
135	B2-R-105	Bacteroides xylanisolvens	XB1A	99.55	Bacteria;Bacteroidetes;Bacteroidia;Bacteroidales;Bacteroidaceae;Bacteroides	OK325793
136	B2-R-106	Bacteroides stercoris	ATCC 43183T	98.9	Bacteria;Bacteroidetes;Bacteroidia;Bacteroidales;Bacteroidaceae;Bacteroides	OK325794
137	B2-R-110	Anaerostipes hadrus	DSM 3319	99.86	Bacteria;Firmicutes;Clostridia;Clostridiales;Lachnospiraceae;Anaerostipes	OK325795
138	B2-R-111	Holdemanella biformis	DSM 3989	99.86	Bacteria;Firmicutes;Erysipelotrichia;Erysipelotrichales;Erysipelotrichaceae;Holdemanella	OK325796
139	B2-R-112	Coprococcus catus	VPI-C6-61T	97.34	Bacteria;Firmicutes;Clostridia;Clostridiales;Lachnospiraceae;Frisingicoccus	OK147940
140	B2-R-114	Peptoniphilus grossensis	ph5T	99.03	Bacteria;Firmicutes;Tissierellia;Tissierellales;Peptoniphilaceae;Peptoniphilus	OK147941
141	B2-R-115	Akkermansia muciniphila	ATCC BAA-835T	98.81	Bacteria;Verrucomicrobia;Verrucomicrobiae;Verrucomicrobiales;Akkermansiaceae;Akkermansia	OK147942
142	B2-R-116	Peptoniphilus grossensis	ph5T	99.03	Bacteria;Firmicutes;Tissierellia;Tissierellales;Peptoniphilaceae;Peptoniphilus	OK147943
143	B2-R-117	Peptoniphilus timonensis	JC401T	98.9	Bacteria;Firmicutes;Tissierellia;Tissierellales;Peptoniphilaceae;Peptoniphilus	OK147944
144	B2-R-118	Peptoniphilus timonensis	JC401T	98.9	Bacteria;Firmicutes;Tissierellia;Tissierellales;Peptoniphilaceae;Peptoniphilus	OK147945
145	B2-R-119	Barnesiella intestinihominis	YIT 11860	98.69	Bacteria;Bacteroidetes;Bacteroidia;Bacteroidales;Barnesiellaceae;Barnesiella	OK147946
146	B2-R-120	Gordonibacter pamelaeae	7-10-1-b	100	Bacteria;Actinobacteria;Coriobacteriia;Eggerthellales;Eggerthellaceae;Gordonibacter	OK325797
147	B2-R-121	Peptoniphilus timonensis	JC401T	98.9	Bacteria;Firmicutes;Tissierellia;Tissierellales;Peptoniphilaceae;Peptoniphilus	OK147947
148	B2-R-122	Sutterella wadsworthensis	WAL 7877	99.37	Bacteria;Proteobacteria;Betaproteobacteria;Burkholderiales;Sutterellaceae;Sutterella	OK325798
149	B2-R-123	Bacteroides uniformis	ATCC 8492	99.86	Bacteria;Bacteroidetes;Bacteroidia;Bacteroidales;Bacteroidaceae;Bacteroides	OK325799
150	B2-R-125	Phocaeicola vulgatus	ATCC 8482	99.72	Bacteria;Bacteroidetes;Bacteroidia;Bacteroidales;Bacteroidaceae;Phocaeicola	OK325800
151	B2-R-126	Peptoniphilus timonensis	JC401T	98.9	Bacteria;Firmicutes;Tissierellia;Tissierellales;Peptoniphilaceae;Peptoniphilus	OK147948
152	B2-R-127	Eggerthella lenta	DSM 2243	99.86	Bacteria;Actinobacteria;Coriobacteriia;Eggerthellales;Eggerthellaceae;Eggerthella	OK325801
153	B2-R-128	Alistipes communis	5CBH24	99.86	Bacteria;Bacteroidetes;Bacteroidia;Bacteroidales;Rikenellaceae;Alistipes	OK325802
154	B2-R-129	Eggerthella lenta	DSM 2243	99.86	Bacteria;Actinobacteria;Coriobacteriia;Eggerthellales;Eggerthellaceae;Eggerthella	OK325803
155	B2-R-130	Corynebacterium tuberculostearicum	CIP 107291	100	Bacteria;Actinobacteria;Actinomycetia;Mycobacteriales;Corynebacteriaceae;Corynebacterium	OK325804
156	B2-R-131	Alistipes shahii	WAL 8301	99.86	Bacteria;Bacteroidetes;Bacteroidia;Bacteroidales;Rikenellaceae;Alistipes	OK325805
157	B2-R-132	Paenibacillus antibioticophila	GD11	97.46	Bacteria;Firmicutes;Bacilli;Bacillales;Paenibacillaceae;Paenibacillus	OK147949
158	B2-R-2	Streptococcus anginosus subsp. anginosus	DSM 20563	99.93	Bacteria;Firmicutes;Bacilli;Lactobacillales;Streptococcaceae;Streptococcus	OK325784
159	B2-R-3	Enterococcus avium	ATCC 14025	99.93	Bacteria;Firmicutes;Bacilli;Lactobacillales;Enterococcaceae;Enterococcus	OK325785
160	B2-R-4	Enterococcus avium	ATCC 14025	99.93	Bacteria;Firmicutes;Bacilli;Lactobacillales;Enterococcaceae;Enterococcus	OK325786
161	B2-R-6	Kalamiella piersonii	IIIF1SW-P2	100	Bacteria;Proteobacteria;Gammaproteobacteria;Enterobacterales;Erwiniaceae;Kalamiella	OK325787
162	B2-R-7	Citrobacter youngae	CCUG 30791	99.52	Bacteria;Proteobacteria;Gammaproteobacteria;Enterobacterales;Enterobacteriaceae;Citrobacter	OK325788
163	B2-R-8	Escherichia fergusonii	ATCC 35469	99.86	Bacteria;Proteobacteria;Gammaproteobacteria;Enterobacterales;Enterobacteriaceae;Escherichia	OK325789
164	B2-S-101	Senegalimassilia anaerobia	JC110	99.65	Bacteria;Actinobacteria;Coriobacteriia;Eggerthellales;Eggerthellaceae;Senegalimassilia	OK325806
165	B2-S-102	Parabacteroides distasonis	ATCC 8503	98.8	Bacteria;Bacteroidetes;Bacteroidia;Bacteroidales;Porphyromonadaceae;Parabacteroides	OK147950
166	B2-T-1	Klebsiella quasipneumoniae subsp. quasipneumoniae	01A030	99.79	Bacteria;Proteobacteria;Gammaproteobacteria;Enterobacterales;Enterobacteriaceae;Klebsiella	OK325807
167	B2-T-100	Bifidobacterium pseudocatenulatum	DSM 20438	99.86	Bacteria;Actinobacteria;Actinomycetia;Bifidobacteriales;Bifidobacteriaceae;Bifidobacterium	OK325808
168	B2-T-101	Collinsella aerofaciens	ATCC 25986T	99.79	Bacteria;Actinobacteria;Coriobacteriia;Coriobacteriales;Coriobacteriaceae;Collinsella	OK325809
169	B2-T-102	Bifidobacterium pseudocatenulatum	DSM 20438	99.86	Bacteria;Actinobacteria;Actinomycetia;Bifidobacteriales;Bifidobacteriaceae;Bifidobacterium	OK325810
170	B2-T-103	Bacteroides ovatus	ATCC 8483	99.31	Bacteria;Bacteroidetes;Bacteroidia;Bacteroidales;Bacteroidaceae;Bacteroides	OK325811
171	B2-T-106	Bifidobacterium longum subsp. longum	JCM 1217	99.86	Bacteria;Actinobacteria;Actinomycetia;Bifidobacteriales;Bifidobacteriaceae;Bifidobacterium	OK325812
172	B2-T-107	Clostridium ramosum	DSM 1402	100	Bacteria;Firmicutes;Erysipelotrichia;Erysipelotrichales;Coprobacillaceae;Clostridium_g6	OK325813
173	B2-T-108	Parabacteroides merdae	ATCC 43184	100	Bacteria;Bacteroidetes;Bacteroidia;Bacteroidales;Porphyromonadaceae;Parabacteroides	OK325814
174	B2-T-109	Bifidobacterium pseudocatenulatum	DSM 20438	99.79	Bacteria;Actinobacteria;Actinomycetia;Bifidobacteriales;Bifidobacteriaceae;Bifidobacterium	OK325815
175	B2-T-110	Bacteroides ovatus	ATCC 8483	99.52	Bacteria;Bacteroidetes;Bacteroidia;Bacteroidales;Bacteroidaceae;Bacteroides	OK325816
176	B2-T-111	Bifidobacterium longum subsp. longum	JCM 1217	99.86	Bacteria;Actinobacteria;Actinomycetia;Bifidobacteriales;Bifidobacteriaceae;Bifidobacterium	OK325817
177	B2-T-112	Bifidobacterium longum subsp. longum	JCM 1217	99.86	Bacteria;Actinobacteria;Actinomycetia;Bifidobacteriales;Bifidobacteriaceae;Bifidobacterium	OK325818
178	B2-T-113	Clostridium ramosum	DSM 1402	99.86	Bacteria;Firmicutes;Erysipelotrichia;Erysipelotrichales;Coprobacillaceae;Clostridium_g6	OK325819
179	B2-T-114	Klebsiella quasipneumoniae subsp. quasipneumoniae	01A030	99.79	Bacteria;Proteobacteria;Gammaproteobacteria;Enterobacterales;Enterobacteriaceae;Klebsiella;	OK325820
180	B2-T-115	Bifidobacterium longum subsp. longum	JCM 1217	99.86	Bacteria;Actinobacteria;Actinomycetia;Bifidobacteriales;Bifidobacteriaceae;Bifidobacterium	OK325821
181	B2-T-116	Parabacteroides distasonis	JCM 5825T	98.64	Bacteria;Bacteroidetes;Bacteroidia;Bacteroidales;Porphyromonadaceae;Parabacteroides	OK147951
182	B2-U-1	Shigella flexneri	ATCC 29903	99.79	Bacteria;Proteobacteria;Gammaproteobacteria;Enterobacterales;Enterobacteriaceae;Escherichia	OK325822
183	B2-U-100	Bacteroides faecis	MAJ27T	98.15	Bacteria;Bacteroidetes;Bacteroidia;Bacteroidales;Bacteroidaceae;Bacteroides	OK147952
184	B2-U-101	Bacteroides fragilis	NCTC 9343	99.93	Bacteria;Bacteroidetes;Bacteroidia;Bacteroidales;Bacteroidaceae;Bacteroides	OK325825
185	B2-U-102	Collinsella aerofaciens	ATCC 25986T	99.58	Bacteria;Actinobacteria;Coriobacteriia;Coriobacteriales;Coriobacteriaceae;Collinsella	OK325826
186	B2-U-103	Lactococcus petauri	159469	100	Bacteria;Firmicutes;Bacilli;Lactobacillales;Streptococcaceae;Lactococcus	OK325827
187	B2-U-104	Bacteroides faecis	MAJ27T	98.41	Bacteria;Bacteroidetes;Bacteroidia;Bacteroidales;Bacteroidaceae;Bacteroides	OK147953
188	B2-U-105	Bifidobacterium pseudocatenulatum	DSM 20438	99.52	Bacteria;Actinobacteria;Actinomycetia;Bifidobacteriales;Bifidobacteriaceae;Bifidobacterium	OK325828
189	B2-U-106	Phocaeicola vulgatus	ATCC 8482	99.59	Bacteria;Bacteroidetes;Bacteroidia;Bacteroidales;Bacteroidaceae;Phocaeicola	OK325829
190	B2-U-107	Citrobacter freundii	DSM 30039	99.59	Bacteria;Proteobacteria;Gammaproteobacteria;Enterobacterales;Enterobacteriaceae;Citrobacter	OK325830
191	B2-U-108	Bacteroides fragilis	NCTC 9343	99.93	Bacteria;Bacteroidetes;Bacteroidia;Bacteroidales;Bacteroidaceae;Bacteroides	OK325831
192	B2-U-109	Collinsella aerofaciens	ATCC 25986T	99.58	Bacteria;Actinobacteria;Coriobacteriia;Coriobacteriales;Coriobacteriaceae;Collinsella	OK325832
193	B2-U-110	Phocaeicola vulgatus	ATCC 8482	99.86	Bacteria;Bacteroidetes;Bacteroidia;Bacteroidales;Bacteroidaceae;Phocaeicola	OK325833
194	B2-U-111	Collinsella aerofaciens	ATCC 25986	99.79	Bacteria;Actinobacteria;Coriobacteriia;Coriobacteriales;Coriobacteriaceae;Collinsella	OK325834
195	B2-U-2	Lactococcus petauri	159469	100	Bacteria;Firmicutes;Bacilli;Lactobacillales;Streptococcaceae;Lactococcus	OK325823
196	B2-U-3	Shigella flexneri	ATCC 29903	99.86	Bacteria;Proteobacteria;Gammaproteobacteria;Enterobacterales;Enterobacteriaceae;Escherichia	OK325824
197	B2-V-1	Escherichia fergusonii	ATCC 35469	99.93	Bacteria;Proteobacteria;Gammaproteobacteria;Enterobacterales;Enterobacteriaceae;Escherichia	OK325835
198	B2-V-100	Parabacteroides merdae	ATCC 43184	99.86	Bacteria;Bacteroidetes;Bacteroidia;Bacteroidales;Porphyromonadaceae;Parabacteroides	OK325836
199	B2-V-101	Parabacteroides merdae	ATCC 43184	99.31	Bacteria;Bacteroidetes;Bacteroidia;Bacteroidales;Porphyromonadaceae;Parabacteroides	OK325837
200	B2-V-102	Parabacteroides merdae	ATCC 43184	99.86	Bacteria;Bacteroidetes;Bacteroidia;Bacteroidales;Porphyromonadaceae;Parabacteroides	OK325838
201	B2-V-103	Bacteroides gallinarum	JCM 13658T	90.32	Bacteria;Bacteroidetes;Bacteroidia;Bacteroidales;Bacteroidaceae;Bacteroides	OK147958
202	B2-V-104	Escherichia fergusonii	ATCC 35469	99.86	Bacteria;Proteobacteria;Gammaproteobacteria;Enterobacterales;Enterobacteriaceae;Escherichia	OK325839
203	B2-V-105	Phocaeicola vulgatus	ATCC 8482	99.52	Bacteria;Bacteroidetes;Bacteroidia;Bacteroidales;Bacteroidaceae;Phocaeicola	OK325840
204	B2-V-106	Bacteroides uniformis	ATCC 8492	99.79	Bacteria;Bacteroidetes;Bacteroidia;Bacteroidales;Bacteroidaceae;Bacteroides	OK325841
205	B2-V-107	Bacteroides uniformis	ATCC 8492	99.72	Bacteria;Bacteroidetes;Bacteroidia;Bacteroidales;Bacteroidaceae;Bacteroides	OK325842
206	B2-V-108	Parabacteroides distasonis	ATCC 8503T	98.57	Bacteria;Bacteroidetes;Bacteroidia;Bacteroidales;Porphyromonadaceae;Parabacteroides	OK147959
207	B2-V-109	Eggerthella lenta	JCM 9979T	97.81	Bacteria;Actinobacteria;Coriobacteriia;Eggerthellales;Eggerthellaceae;Eggerthella	OK147960
208	B2-V-110	Bacteroides ovatus	JCM 5824T	99	Bacteria;Bacteroidetes;Bacteroidia;Bacteroidales;Bacteroidaceae;Bacteroides	OK147961
209	B2-V-2	Corynebacterium tuscaniense	ISS-5309T	96.09	Bacteria;Actinobacteria;Actinomycetia;Mycobacteriales;Corynebacteriaceae;Corynebacterium	OK147954
210	B2-V-5	Corynebacterium glaucum	IMMIB R-5091T	97.28	Bacteria;Actinobacteria;Actinomycetia;Mycobacteriales;Corynebacteriaceae;Corynebacterium	OK147955
211	B2-V-6	Corynebacterium aquatimens	IMMIB L-2475T	97.65	Bacteria;Actinobacteria;Actinomycetia;Mycobacteriales;Corynebacteriaceae;Corynebacterium	OK147956
212	B2-V-7	Corynebacterium tuscaniense	ISS-5309T	97.52	Bacteria;Actinobacteria;Actinomycetia;Mycobacteriales;Corynebacteriaceae;Corynebacterium	OK147957
213	B5-G-1	Corynebacterium tuberculostearicum	CIP 107291	100	Bacteria;Actinobacteria;Actinomycetia;Mycobacteriales;Corynebacteriaceae;Corynebacterium	OK325843
214	B5-G-100	Shigella flexneri	ATCC 29903	99.93	Bacteria;Proteobacteria;Gammaproteobacteria;Enterobacterales;Enterobacteriaceae;Shigella	OK325846
215	B5-G-101	Shigella flexneri	ATCC 29903	99.86	Bacteria;Proteobacteria;Gammaproteobacteria;Enterobacterales;Enterobacteriaceae;Shigella	OK325847
216	B5-G-102	Escherichia fergusonii	ATCC 35469	99.86	Bacteria;Proteobacteria;Gammaproteobacteria;Enterobacterales;Enterobacteriaceae;Escherichia	OK325848
217	B5-G-2	Kalamiella piersonii	IIIF1SW-P2	100	Bacteria;Proteobacteria;Gammaproteobacteria;Enterobacterales;Erwiniaceae;Kalamiella	OK325844
218	B5-G-3	Staphylococcus hominis subsp. hominis	DSM 20328	99.86	Bacteria;Firmicutes;Bacilli;Bacillales;Staphylococcaceae;Staphylococcus	OK325845
219	B5-I-100	Shigella flexneri	ATCC 29903T	99.32	Bacteria;Proteobacteria;Gammaproteobacteria;Enterobacterales;Enterobacteriaceae;Shigella	OK325849
220	B5-I-101	Enterococcus faecalis	ATCC 19433	100	Bacteria;Firmicutes;Bacilli;Lactobacillales;Enterococcaceae;Enterococcus	OK325850
221	B5-I-102	Latilactobacillus curvatus	JCM 1096	100	Bacteria;Firmicutes;Bacilli;Lactobacillales;Lactobacillaceae;Latilactobacillus	OK325851
222	B5-J-100	Klebsiella quasipneumoniae subsp. quasipneumoniae	01A030	99.86	Bacteria;Proteobacteria;Gammaproteobacteria;Enterobacterales;Enterobacteriaceae;Klebsiella	OK325852
223	B5-J-101	Enterococcus faecalis	ATCC 19433	100	Bacteria;Firmicutes;Bacilli;Lactobacillales;Enterococcaceae;Enterococcus	OK325853
224	B5-J-102	Enterococcus faecalis	ATCC 19433	100	Bacteria;Firmicutes;Bacilli;Lactobacillales;Enterococcaceae;Enterococcus	OK325854
225	B5-R-1	Kalamiella piersonii	IIIF1SW-P2	100	Bacteria;Proteobacteria;Gammaproteobacteria;Enterobacterales;Erwiniaceae;Kalamiella	OK325855
226	B5-R-100	Citrobacter youngae	CCUG 30791	99.52	Bacteria;Proteobacteria;Gammaproteobacteria;Enterobacterales;Enterobacteriaceae;Citrobacter	OK325857
227	B5-R-101	Corynebacterium aurimucosum	IMMIB D-1488T	98.8	Bacteria;Actinobacteria;Actinomycetia;Mycobacteriales;Corynebacteriaceae;Corynebacterium	OK147962
228	B5-R-2	Kalamiella piersonii	IIIF1SW-P2	100	Bacteria;Proteobacteria;Gammaproteobacteria;Enterobacterales;Erwiniaceae;Kalamiella	OK325856
229	B5-S-100	Latilactobacillus curvatus	JCM 1096	100	Bacteria;Firmicutes;Bacilli;Lactobacillales;Lactobacillaceae;Latilactobacillus	OK325858
230	B5-S-101	Latilactobacillus curvatus	JCM 1096	100	Bacteria;Firmicutes;Bacilli;Lactobacillales;Lactobacillaceae;Latilactobacillus	OK325859
231	B5-S-102	Latilactobacillus curvatus	JCM 1096	100	Bacteria;Firmicutes;Bacilli;Lactobacillales;Lactobacillaceae;Latilactobacillus	OK325860
232	BA-G-1	Kalamiella piersonii	IIIF1SW-P2	100	Bacteria;Proteobacteria;Gammaproteobacteria;Enterobacterales;Erwiniaceae;Kalamiella	OK325883
233	BA-G-100	Kalamiella piersonii	IIIF1SW-P2	100	Bacteria;Proteobacteria;Gammaproteobacteria;Enterobacterales;Erwiniaceae;Kalamiella	OK325886
234	BA-G-101	Lactiplantibacillus plantarum	ATCC 14917	100	Bacteria;Firmicutes;Bacilli;Lactobacillales;Lactobacillaceae;Lactiplantibacillus	OK325887
235	BA-G-102	Weissella confusa	JCM 1093	100	Bacteria;Firmicutes;Bacilli;Lactobacillales;Lactobacillaceae;Weissella	OK325888
236	BA-G-103	Kalamiella piersonii	IIIF1SW-P2	100	Bacteria;Proteobacteria;Gammaproteobacteria;Enterobacterales;Erwiniaceae;Kalamiella	OK325889
237	BA-G-2	Klebsiella grimontii	06D021	99.93	Bacteria;Proteobacteria;Gammaproteobacteria;Enterobacterales;Enterobacteriaceae;Klebsiella	OK325884
238	BA-G-3	Shigella flexneri	ATCC 29903	99.32	Bacteria;Proteobacteria;Gammaproteobacteria;Enterobacterales;Enterobacteriaceae;Escherichia	OK325885
239	BA-I-1	Kalamiella piersonii	IIIF1SW-P2	100	Bacteria;Proteobacteria;Gammaproteobacteria;Enterobacterales;Erwiniaceae;Kalamiella	OK325890
240	BA-I-100	Limosilactobacillus fermentum	CECT 562	99.93	Bacteria;Firmicutes;Bacilli;Lactobacillales;Lactobacillaceae;Limosilactobacillus	OK325892
241	BA-I-2	Shigella flexneri	ATCC 29903	99.93	Bacteria;Proteobacteria;Gammaproteobacteria;Enterobacterales;Enterobacteriaceae;Escherichia	OK325891
242	BA-J-1	Kalamiella piersonii	IIIF1SW-P2	100	Bacteria;Proteobacteria;Gammaproteobacteria;Enterobacterales;Erwiniaceae;Kalamiella	OK325893
243	BA-J-100	Clostridium perfringens	ATCC 13124	99.79	Bacteria;Firmicutes;Clostridia;Clostridiales;Clostridiaceae;Clostridium	OK325897
244	BA-J-101	Escherichia fergusonii	ATCC 35469	99.86	Bacteria;Proteobacteria;Gammaproteobacteria;Enterobacterales;Enterobacteriaceae;Escherichia	OK325898
245	BA-J-102	Clostridium perfringens	ATCC 13124	99.79	Bacteria;Firmicutes;Clostridia;Clostridiales;Clostridiaceae;Clostridium	OK325899
246	BA-J-103	Anaerobutyricum hallii	ATCC 27751T	97.46	Bacteria;Firmicutes;Clostridia;Clostridiales;Lachnospiraceae;Anaerobutyricum	OK147964
247	BA-J-104	Klebsiella quasipneumoniae subsp. quasipneumoniae	01A030	99.86	Bacteria;Proteobacteria;Gammaproteobacteria;Enterobacterales;Enterobacteriaceae;Klebsiella	OK325900
248	BA-J-105	Clostridium perfringens	ATCC 13124	99.86	Bacteria;Firmicutes;Clostridia;Clostridiales;Clostridiaceae;Clostridium	OK325901
249	BA-J-106	Shigella flexneri	ATCC 29903	99.86	Bacteria;Proteobacteria;Gammaproteobacteria;Enterobacterales;Enterobacteriaceae;Escherichia	OK325902
250	BA-J-107	Comamonas kerstersii	LMG 3475	99.63	Bacteria;Proteobacteria;Betaproteobacteria;Burkholderiales;Comamonadaceae;Comamonas	OK325903
251	BA-J-111	Klebsiella quasipneumoniae subsp. quasipneumoniae	01A030	99.86	Bacteria;Proteobacteria;Gammaproteobacteria;Enterobacterales;Enterobacteriaceae;Klebsiella	OK325904
252	BA-J-2	Kalamiella piersonii	IIIF1SW-P2	100	Bacteria;Proteobacteria;Gammaproteobacteria;Enterobacterales;Erwiniaceae;Kalamiella	OK325894
253	BA-J-7	Brevibacterium frigoritolerans	DSM 8801	99.93	Bacteria;Firmicutes;Bacilli;Bacillales;Bacillaceae;Peribacillus	OK325895
254	BA-J-8	Brevibacterium frigoritolerans	DSM 8801	99.93	Bacteria;Firmicutes;Bacilli;Bacillales;Bacillaceae;Peribacillus	OK325896
255	BA-O-100	Escherichia fergusonii	ATCC 35469	99.86	Bacteria;Proteobacteria;Gammaproteobacteria;Enterobacterales;Enterobacteriaceae;Escherichia	OK325905
256	BA-O-101	Enterococcus faecium	LMG 11423	99.73	Bacteria;Firmicutes;Bacilli;Lactobacillales;Enterococcaceae;Enterococcus	OK325906
257	BA-O-102	Enterococcus durans	NBRC 100479	99.66	Bacteria;Firmicutes;Bacilli;Lactobacillales;Enterococcaceae;Enterococcus	OK325907
258	BA-O-103	Enterococcus faecium	LMG 11423	99.73	Bacteria;Firmicutes;Bacilli;Lactobacillales;Enterococcaceae;Enterococcus	OK325908
259	BA-Q-1	Shigella flexneri	ATCC 29903	99.93	Bacteria;Proteobacteria;Gammaproteobacteria;Enterobacterales;Enterobacteriaceae;Escherichia	OK325909
260	BA-Q-100	Bacteroides cellulosilyticus	DSM 14838	99.86	Bacteria;Bacteroidetes;Bacteroidia;Bacteroidales;Bacteroidaceae;Bacteroides	OK325910
261	BA-Q-101	Shigella flexneri	ATCC 29903	99.93	Bacteria;Proteobacteria;Gammaproteobacteria;Enterobacterales;Enterobacteriaceae;Escherichia	OK325911
262	BA-R-1	Kalamiella piersonii	IIIF1SW-P2	100	Bacteria;Proteobacteria;Gammaproteobacteria;Enterobacterales;Erwiniaceae;Kalamiella	OK325912
263	BA-R-100	Ligilactobacillus ruminis	NBRC 102161	99.93	Bacteria;Firmicutes;Bacilli;Lactobacillales;Lactobacillaceae;Ligilactobacillus	OK325915
264	BA-R-101	Eggerthella lenta	DSM 2243	99.86	Bacteria;Actinobacteria;Coriobacteriia;Eggerthellales;Eggerthellaceae;Eggerthella	OK325916
265	BA-R-102	Ligilactobacillus ruminis	NBRC 102161	99.93	Bacteria;Firmicutes;Bacilli;Lactobacillales;Lactobacillaceae;Ligilactobacillus	OK325917
266	BA-R-103	Bacteroides ovatus	ATCC 8483	99.52	Bacteria;Bacteroidetes;Bacteroidia;Bacteroidales;Bacteroidaceae;Bacteroides	OK325918
267	BA-R-104	Bacteroides xylanisolvens	XB1A	99.63	Bacteria;Bacteroidetes;Bacteroidia;Bacteroidales;Bacteroidaceae;Bacteroides	OK325919
268	BA-R-111	Eubacterium callanderi	DSM 3662	100	Bacteria;Firmicutes;Clostridia;Clostridiales;Eubacteriaceae;Eubacterium	OK325920
269	BA-R-112	Clostridium innocuum	ATCC 14501	99.24	Bacteria;Firmicutes;Erysipelotrichia;Erysipelotrichales;Erysipelotrichaceae;Longicatena	OK325921
270	BA-R-113	Eubacterium callanderi	DSM 3662	100	Bacteria;Firmicutes;Clostridia;Clostridiales;Eubacteriaceae;Eubacterium	OK325922
271	BA-R-2	Kalamiella piersonii	IIIF1SW-P2	100	Bacteria;Proteobacteria;Gammaproteobacteria;Enterobacterales;Erwiniaceae;Kalamiella	OK325913
272	BA-R-3	Kalamiella piersonii	IIIF1SW-P2	100	Bacteria;Proteobacteria;Gammaproteobacteria;Enterobacterales;Erwiniaceae;Kalamiella	OK325914
273	BA-S-100	Faecalibacillus intestinalis	SNUG30099	100	Bacteria;Firmicutes;Erysipelotrichia;Erysipelotrichales;Erysipelotrichaceae;Faecalibacillus	OK325923
274	BA-S-101	Megamonas funiformis	YIT 11815T	98.76	Bacteria;Firmicutes;Negativicutes;Selenomonadales;Selenomonadaceae;Megamonas	OK147965
275	BA-S-102	Phocaeicola vulgatus	ATCC 8482	99.65	Bacteria;Bacteroidetes;Bacteroidia;Bacteroidales;Bacteroidaceae;Phocaeicola	OK325924
276	BA-S-103	Anaerostipes caccae	DSM 14662	99.73	Bacteria;Firmicutes;Clostridia;Clostridiales;Lachnospiraceae;Anaerostipes	OK325925
277	BA-S-104	Megamonas funiformis	YIT 11815T	98.7	Bacteria;Firmicutes;Negativicutes;Selenomonadales;Selenomonadaceae;Megamonas	OK147966
278	BA-S-105	Bacteroides xylanisolvens	XB1A	99.47	Bacteria;Bacteroidetes;Bacteroidia;Bacteroidales;Bacteroidaceae;Bacteroides	OK325926
279	BA-S-106	Anaerostipes caccae	DSM 14662	99.73	Bacteria;Firmicutes;Clostridia;Clostridiales;Lachnospiraceae;Anaerostipes	OK325927
280	BA-T-1	Klebsiella quasipneumoniae subsp. quasipneumoniae	01A030	99.79	Bacteria;Proteobacteria;Gammaproteobacteria;Enterobacterales;Enterobacteriaceae;Klebsiella	OK325928
281	BA-T-100	Bacteroides xylanisolvens	XB1AT	98.35	Bacteria;Bacteroidetes;Bacteroidia;Bacteroidales;Bacteroidaceae;Bacteroides	OK147967
282	BA-T-101	Bacteroides ovatus	ATCC 8483	99.52	Bacteria;Bacteroidetes;Bacteroidia;Bacteroidales;Bacteroidaceae;Bacteroides	OK325929
283	BA-T-102	Klebsiella quasipneumoniae subsp. quasipneumoniae	01A030	99.86	Bacteria;Proteobacteria;Gammaproteobacteria;Enterobacterales;Enterobacteriaceae;Klebsiella	OK325930
284	BA-U-1	Shigella flexneri	ATCC 29903	99.79	Bacteria;Proteobacteria;Gammaproteobacteria;Enterobacterales;Enterobacteriaceae;Escherichia	OK325931
285	BA-U-100	Escherichia fergusonii	ATCC 35469	99.86	Bacteria;Proteobacteria;Gammaproteobacteria;Enterobacterales;Enterobacteriaceae;Escherichia	OK325932
286	BA-U-2	Corynebacterium aquatimens	IMMIB L-2475T	96.32	Bacteria;Actinobacteria;Actinomycetia;Mycobacteriales;Corynebacteriaceae;Corynebacterium	OK147968
287	BA-V-1	Escherichia fergusonii	ATCC 35469	99.93	Bacteria;Proteobacteria;Gammaproteobacteria;Enterobacterales;Enterobacteriaceae;Escherichia	OK325933
288	BA-V-100	Lactococcus petauri	159469	100	Bacteria;Firmicutes;Bacilli;Lactobacillales;Streptococcaceae;Lactococcus	OK325934
289	BA-V-101	Shigella flexneri	ATCC 29903	99.79	Bacteria;Proteobacteria;Gammaproteobacteria;Enterobacterales;Enterobacteriaceae;Escherichia	OK325935
290	BB1-J-100	Parabacteroides distasonis	ATCC 8503T	98.43	Bacteria;Bacteroidetes;Bacteroidia;Bacteroidales;Porphyromonadaceae;Parabacteroides	OK147969
291	BB1-J-101	Lacticaseibacillus paracasei subsp. tolerans	JCM 1171	100	Bacteria;Firmicutes;Bacilli;Lactobacillales;Lactobacillaceae;Lacticaseibacillus	OK325936
292	BB1-J-102	Enterococcus durans	NBRC 100479	99.73	Bacteria;Firmicutes;Bacilli;Lactobacillales;Enterococcaceae;Enterococcus	OK325937
293	BB1-L-100	Lactiplantibacillus pentosus	DSM 20314	100	Bacteria;Firmicutes;Bacilli;Lactobacillales;Lactobacillaceae;Lactiplantibacillus	OK325938
294	BB1-L-101	Lacticaseibacillus paracasei subsp. tolerans	JCM 1171	99.93	Bacteria;Firmicutes;Bacilli;Lactobacillales;Lactobacillaceae;Lacticaseibacillus	OK325939
295	BB1-L-102	Enterococcus faecium	LMG 11423	99.86	Bacteria;Firmicutes;Bacilli;Lactobacillales;Enterococcaceae;Enterococcus	OK325940
296	BB1-L-103	Levilactobacillus brevis	ATCC 14869	100	Bacteria;Firmicutes;Bacilli;Lactobacillales;Lactobacillaceae;Levilactobacillus	OK325941
297	BB1-L-104	Lactiplantibacillus pentosus	DSM 20314	100	Bacteria;Firmicutes;Bacilli;Lactobacillales;Lactobacillaceae;Lactiplantibacillus	OK325942
298	BB1-L-105	Lactiplantibacillus pentosus	DSM 20314	100	Bacteria;Firmicutes;Bacilli;Lactobacillales;Lactobacillaceae;Lactiplantibacillus	OK325943
299	BB1-R-100	Enterocloster bolteae	WAL 16351	99.52	Bacteria;Firmicutes;Clostridia;Clostridiales;Lachnospiraceae;Enterocloster	OK325944
300	BB1-R-101	Clostridium ramosum	DSM 1402	100	Bacteria;Firmicutes;Erysipelotrichia;Erysipelotrichales;Coprobacillaceae;Clostridium_g6	OK325945
301	BB1-R-102	Prevotella hominis	gm001T	90.73	Bacteria;Bacteroidetes;Bacteroidia;Bacteroidales;Prevotellaceae;Prevotella	OK147970
302	BB1-R-104	Hungatella effluvii	UB-B.2	98.9	Bacteria;Firmicutes;Clostridia;Clostridiales;Lachnospiraceae;Hungatella	OK147971
303	BB1-R-105	Bacteroides uniformis	ATCC 8492	99.79	Bacteria;Bacteroidetes;Bacteroidia;Bacteroidales;Bacteroidaceae;Bacteroides	OK325946
304	BB1-R-106	Bacteroides xylanisolvens	XB1A	99.63	Bacteria;Bacteroidetes;Bacteroidia;Bacteroidales;Bacteroidaceae;Bacteroides	OK325947
305	BB1-R-107	Enterocloster aldensis	RMA 9741	99.21	Bacteria;Firmicutes;Clostridia;Clostridiales;Lachnospiraceae;Enterocloster	OK325948
306	BB1-R-108	Prevotella amnii	JCM 14753T	91.15	Bacteria;Bacteroidetes;Bacteroidia;Bacteroidales;Prevotellaceae;Prevotella	OK147972
307	BB1-R-109	Bacteroides ovatus	ATCC 8483	99.52	Bacteria;Bacteroidetes;Bacteroidia;Bacteroidales;Bacteroidaceae;Bacteroides	OK325949
308	BB1-U-100	Bifidobacterium longum subsp. longum	JCM 1217	99.86	Bacteria;Actinobacteria;Actinomycetia;Bifidobacteriales;Bifidobacteriaceae;Bifidobacterium	OK325950
309	BB1-U-101	Bacteroides ovatus	ATCC 8483	99.52	Bacteria;Bacteroidetes;Bacteroidia;Bacteroidales;Bacteroidaceae;Bacteroides	OK325951
310	BB1-U-102	Ruminococcus gnavus	ATCC 29149	99.93	Bacteria;Firmicutes;Clostridia;Clostridiales;Lachnospiraceae;Mediterraneibacter	OK325952
311	BB1-U-103	Bacteroides faecis	MAJ27T	98.43	Bacteria;Bacteroidetes;Bacteroidia;Bacteroidales;Bacteroidaceae;Bacteroides	OK147973
312	BB1-U-104	Paraprevotella clara	YIT 11840T	98.51	Bacteria;Bacteroidetes;Bacteroidia;Bacteroidales;Prevotellaceae;Paraprevotella	OK147974
313	BB1-U-105	Ruminococcus gnavus	ATCC 29149	99.93	Bacteria;Firmicutes;Clostridia;Clostridiales;Lachnospiraceae;Mediterraneibacter	OK325953
314	BB1-U-106	Phocaeicola vulgatus	ATCC 8482	99.59	Bacteria;Bacteroidetes;Bacteroidia;Bacteroidales;Bacteroidaceae;Phocaeicola	OK325954
315	BB1-U-107	Bacteroides ovatus	ATCC 8483	99.52	Bacteria;Bacteroidetes;Bacteroidia;Bacteroidales;Bacteroidaceae;Bacteroides	OK325955
316	BB1-U-108	Bacteroides ovatus	ATCC 8483	99.52	Bacteria;Bacteroidetes;Bacteroidia;Bacteroidales;Bacteroidaceae;Bacteroides	OK325956
317	BB1-V-100	Phocaeicola vulgatus	ATCC 8482	99.52	Bacteria;Bacteroidetes;Bacteroidia;Bacteroidales;Bacteroidaceae;Phocaeicola	OK325957
318	BB1-V-101	Parabacteroides merdae	ATCC 43184	99.86	Bacteria;Bacteroidetes;Bacteroidia;Bacteroidales;Porphyromonadaceae;Parabacteroides	OK325958
319	BB1-V-102	Phocaeicola vulgatus	ATCC 8482	99.52	Bacteria;Bacteroidetes;Bacteroidia;Bacteroidales;Bacteroidaceae;Phocaeicola	OK325959
320	BB1-V-103	Bacteroides ovatus	ATCC 8483	99.52	Bacteria;Bacteroidetes;Bacteroidia;Bacteroidales;Bacteroidaceae;Bacteroides	OK325960
321	BB1-V-104	Ruminococcus gnavus	ATCC 29149	99.93	Bacteria;Firmicutes;Clostridia;Clostridiales;Lachnospiraceae;Mediterraneibacter	OK325961
322	BB1-V-105	Phocaeicola vulgatus	ATCC 8482	99.59	Bacteria;Bacteroidetes;Bacteroidia;Bacteroidales;Bacteroidaceae;Phocaeicola	OK325962
323	BC-L-100	Lactiplantibacillus pentosus	DSM 20314	100	Bacteria;Firmicutes;Bacilli;Lactobacillales;Lactobacillaceae;Lactiplantibacillus	OK325963
324	BC-L-101	Kalamiella piersonii	IIIF1SW-P2	100	Bacteria;Proteobacteria;Gammaproteobacteria;Enterobacterales;Erwiniaceae;Kalamiella	OK325964
325	BC-O-100	Megasphaera elsdenii	DSM 20460T	96.9	Bacteria;Firmicutes;Negativicutes;Veillonellales;Veillonellaceae;Megasphaera	OK147975
326	BC-O-101	Enterococcus faecalis	ATCC 19433	100	Bacteria;Firmicutes;Bacilli;Lactobacillales;Enterococcaceae;Enterococcus	OK325965
327	BC-Q-100	Parabacteroides merdae	ATCC 43184	99	Bacteria;Bacteroidetes;Bacteroidia;Bacteroidales;Porphyromonadaceae;Parabacteroides	OK147976
328	BC-Q-101	Enterococcus durans	NBRC 100479	99.73	Bacteria;Firmicutes;Bacilli;Lactobacillales;Enterococcaceae;Enterococcus	OK325966
329	BC-R-100	Escherichia fergusonii	ATCC 35469	99.66	Bacteria;Proteobacteria;Gammaproteobacteria;Enterobacterales;Enterobacteriaceae;Escherichia	OK325967
330	BC-R-101	Kalamiella piersonii	IIIF1SW-P2	100	Bacteria;Proteobacteria;Gammaproteobacteria;Enterobacterales;Erwiniaceae;Kalamiella	OK325968
331	BC-R-102	Escherichia fergusonii	ATCC 35469	99.66	Bacteria;Proteobacteria;Gammaproteobacteria;Enterobacterales;Enterobacteriaceae;Escherichia	OK325969
332	BC-R-103	Clostridium ramosum	DSM 1402	100	Bacteria;Firmicutes;Erysipelotrichia;Erysipelotrichales;Coprobacillaceae;Clostridium_g6	OK325970
333	BC-R-104	Flavonifractor plautii	ATCC 29863	99.52	Bacteria;Firmicutes;Clostridia;Clostridiales;Oscillospiraceae;Pseudoflavonifractor	OK325971
334	BC-R-105	Enterocloster citroniae	RMA 16102	99.72	Bacteria;Firmicutes;Clostridia;Clostridiales;Lachnospiraceae;Enterocloster	OK325972
335	BF-J-100	Clostridium disporicum	DS1T	98.35	Bacteria;Firmicutes;Clostridia;Clostridiales;Clostridiaceae;Clostridium	OK147977
336	BF-J-101	Eubacterium callanderi	DSM 3662	99.86	Bacteria;Firmicutes;Clostridia;Clostridiales;Eubacteriaceae;Eubacterium	OK325973
337	BF-J-102	Kalamiella piersonii	IIIF1SW-P2	100	Bacteria;Proteobacteria;Gammaproteobacteria;Enterobacterales;Erwiniaceae;Kalamiella	OK325974
338	BF-L-100	Lactiplantibacillus pentosus	DSM 20314	99.93	Bacteria;Firmicutes;Bacilli;Lactobacillales;Lactobacillaceae;Lactiplantibacillus	OK325975
339	BF-L-101	Levilactobacillus brevis	ATCC 14869	100	Bacteria;Firmicutes;Bacilli;Lactobacillales;Lactobacillaceae;Levilactobacillus	OK325976
340	BF-L-102	Enterococcus avium	ATCC 14025	99.93	Bacteria;Firmicutes;Bacilli;Lactobacillales;Enterococcaceae;Enterococcus	OK325977
341	BF-O-1	Escherichia fergusonii	ATCC 35469	99.86	Bacteria;Proteobacteria;Gammaproteobacteria;Enterobacterales;Enterobacteriaceae;Escherichia	OK325978
342	BF-Q-1	Enterobacter hormaechei subsp. xiangfangensis	LMG 27195	99.93	Bacteria;Proteobacteria;Gammaproteobacteria;Enterobacterales;Enterobacteriaceae;Enterobacter	OK325979
343	BF-Q-2	Shigella flexneri	ATCC 29903	100	Bacteria;Proteobacteria;Gammaproteobacteria;Enterobacterales;Enterobacteriaceae;Escherichia	OK325980
344	BF-R-1	Micrococcus antarcticus	T2	99.51	Bacteria;Actinobacteria;Actinomycetia;Micrococcales;Micrococcaceae;Micrococcus	OK325981
345	BF-R-101	Coprococcus catus	VPI-C6-61T	97.49	Bacteria;Firmicutes;Clostridia;Clostridiales;Lachnospiraceae;Frisingicoccus	OK147979
346	BF-R-102	Bifidobacterium pseudocatenulatum	DSM 20438T	98.9	Bacteria;Actinobacteria;Actinomycetia;Bifidobacteriales;Bifidobacteriaceae;Bifidobacterium	OK147980
347	BF-R-103	Coprococcus catus	VPI-C6-61T	97.42	Bacteria;Firmicutes;Clostridia;Clostridiales;Lachnospiraceae;Frisingicoccus	OK147981
348	BF-R-104	Dorea longicatena	DSM 13814	99.52	Bacteria;Firmicutes;Clostridia;Clostridiales;Lachnospiraceae;Dorea	OK325986
349	BF-R-105	Faecalicatena fissicatena	DSM 3598T	95.12	Bacteria;Firmicutes;Clostridia;Clostridiales;Lachnospiraceae;Mediterraneibacter	OK160997
350	BF-R-106	Bifidobacterium longum subsp. longum	JCM 1217	99.86	Bacteria;Actinobacteria;Actinomycetia;Bifidobacteriales;Bifidobacteriaceae;Bifidobacterium	OK325987
351	BF-R-107	Flavonifractor plautii	ATCC 29863	99.52	Bacteria;Firmicutes;Clostridia;Clostridiales;Oscillospiraceae;Pseudoflavonifractor	OK325988
352	BF-R-108	Bifidobacterium longum subsp. longum	JCM 1217	99.86	Bacteria;Actinobacteria;Actinomycetia;Bifidobacteriales;Bifidobacteriaceae;Bifidobacterium	OK325989
353	BF-R-111	Harryflintia acetispora	V20-281a(T)	89.83	Bacteria;Firmicutes;Clostridia;Clostridiales;Oscillospiraceae;Harryflintia	ON012957
354	BF-R-2	Corynebacterium singulare	IBS B52218T	96.2	Bacteria;Actinobacteria;Actinomycetia;Mycobacteriales;Corynebacteriaceae;Corynebacterium	OK147978
355	BF-R-3	Bacillus infantis	NRRL B-14911	99.73	Bacteria;Firmicutes;Bacilli;Bacillales;Bacillaceae;Cytobacillus	OK325982
356	BF-R-4	Bifidobacterium longum subsp. longum	JCM 1217	99.86	Bacteria;Actinobacteria;Actinomycetia;Bifidobacteriales;Bifidobacteriaceae;Bifidobacterium	OK325983
357	BF-R-5	Corynebacterium tuberculostearicum	CIP 107291	99.65	Bacteria;Actinobacteria;Actinomycetia;Mycobacteriales;Corynebacteriaceae;Corynebacterium	OK325984
358	BF-R-6	Escherichia fergusonii	ATCC 35469	99.66	Bacteria;Proteobacteria;Gammaproteobacteria;Enterobacterales;Enterobacteriaceae;Escherichia	OK325985
359	BF-T-1	Klebsiella quasipneumoniae subsp. quasipneumoniae	01A030	99.79	Bacteria;Proteobacteria;Gammaproteobacteria;Enterobacterales;Enterobacteriaceae;Klebsiella	OK325990
360	BF-U-1	Citrobacter portucalensis	A60	100	Bacteria;Proteobacteria;Gammaproteobacteria;Enterobacterales;Enterobacteriaceae;Citrobacter	OK325991
361	BF-U-100	Bacteroides fragilis	NCTC 9343	99.93	Bacteria;Bacteroidetes;Bacteroidia;Bacteroidales;Bacteroidaceae;Bacteroides	OK325995
362	BF-U-101	Bacteroides fragilis	NCTC 9343	99.93	Bacteria;Bacteroidetes;Bacteroidia;Bacteroidales;Bacteroidaceae;Bacteroides	OK325996
363	BF-U-102	Collinsella aerofaciens	ATCC 25986T	99.58	Bacteria;Actinobacteria;Coriobacteriia;Coriobacteriales;Coriobacteriaceae;Collinsella	OK325997
364	BF-U-2	Lactococcus petauri	159469	100	Bacteria;Firmicutes;Bacilli;Lactobacillales;Streptococcaceae;Lactococcus	OK325992
365	BF-U-3	Lactococcus petauri	159469	100	Bacteria;Firmicutes;Bacilli;Lactobacillales;Streptococcaceae;Lactococcus	OK325993
366	BF-U-4	Corynebacterium appendicis	IMMIB R-3491T	97.52	Bacteria;Actinobacteria;Actinomycetia;Mycobacteriales;Corynebacteriaceae;Corynebacterium	OK147982
367	BF-U-5	Shigella flexneri	ATCC 29903	99.73	Bacteria;Proteobacteria;Gammaproteobacteria;Enterobacterales;Enterobacteriaceae;Escherichia	OK325994
368	BF-V-1	Paenibacillus provencensis	4401170	100	Bacteria;Firmicutes;Bacilli;Bacillales;Paenibacillaceae;Paenibacillus	OK325998
369	BF-V-2	Micrococcus luteus	NCTC 2665	99.65	Bacteria;Actinobacteria;Actinomycetia;Micrococcales;Micrococcaceae;Micrococcus	OK325999
370	BF-V-3	Brachybacterium paraconglomeratum	LMG 19861	99.65	Bacteria;Actinobacteria;Actinomycetia;Dermabacterales;Dermabacteraceae;Brachybacterium	OK326000
371	BF-V-5	Corynebacterium glaucum	IMMIB R-5091T	97.81	Bacteria;Actinobacteria;Actinomycetia;Mycobacteriales;Corynebacteriaceae;Corynebacterium	OK147983
372	BF-V-6	Corynebacterium aquatimens	IMMIB L-2475T	97.79	Bacteria;Actinobacteria;Actinomycetia;Mycobacteriales;Corynebacteriaceae;Corynebacterium	OK147984
373	BF-V-8	Pediococcus pentosaceus	DSM 20336	100	Bacteria;Firmicutes;Bacilli;Lactobacillales;Lactobacillaceae;Pediococcus	OK326001
374	BF-V-9	Corynebacterium thomssenii	DSM 44276	99.79	Bacteria;Actinobacteria;Actinomycetia;Mycobacteriales;Corynebacteriaceae;Corynebacterium	OK326002
375	BG-G-1	Kalamiella piersonii	IIIF1SW-P2	100	Bacteria;Proteobacteria;Gammaproteobacteria;Enterobacterales;Erwiniaceae;Kalamiella	OK326003
376	BG-G-101	Lactiplantibacillus plantarum	ATCC 14917	100	Bacteria;Firmicutes;Bacilli;Lactobacillales;Lactobacillaceae;Lactiplantibacillus	OK326006
377	BG-G-102	Shigella flexneri	ATCC 29903	99.93	Bacteria;Proteobacteria;Gammaproteobacteria;Enterobacterales;Enterobacteriaceae;Shigella	OK326007
378	BG-G-3	Latilactobacillus sakei subsp. sakei	JCM 1157	100	Bacteria;Firmicutes;Bacilli;Lactobacillales;Lactobacillaceae;Latilactobacillus	OK326004
379	BG-G-4	Shigella flexneri	ATCC 29903	99.86	Bacteria;Proteobacteria;Gammaproteobacteria;Enterobacterales;Enterobacteriaceae;Escherichia	OK326005
380	BG-I-1	Kalamiella piersonii	IIIF1SW-P2	100	Bacteria;Proteobacteria;Gammaproteobacteria;Enterobacterales;Erwiniaceae;Kalamiella	OK326008
381	BG-I-100	Latilactobacillus curvatus	JCM 1096	99.93	Bacteria;Firmicutes;Bacilli;Lactobacillales;Lactobacillaceae;Latilactobacillus	OK326011
382	BG-I-101	Shigella flexneri	ATCC 29903T	99.39	Bacteria;Proteobacteria;Gammaproteobacteria;Enterobacterales;Enterobacteriaceae;Shigella	OK326012
383	BG-I-102	Shigella flexneri	ATCC 29903T	99.38	Bacteria;Proteobacteria;Gammaproteobacteria;Enterobacterales;Enterobacteriaceae;Shigella	OK326013
384	BG-I-2	Shigella flexneri	ATCC 29903	99.39	Bacteria;Proteobacteria;Gammaproteobacteria;Enterobacterales;Enterobacteriaceae;Escherichia	OK326009
385	BG-I-3	Latilactobacillus curvatus	JCM 1096	99.93	Bacteria;Firmicutes;Bacilli;Lactobacillales;Lactobacillaceae;Latilactobacillus	OK326010
386	BG-J-1	Kalamiella piersonii	IIIF1SW-P2	100	Bacteria;Proteobacteria;Gammaproteobacteria;Enterobacterales;Erwiniaceae;Kalamiella	OK326014
387	BG-J-100	Streptococcus periodonticum	KCOM 2412T	98.65	Bacteria;Firmicutes;Bacilli;Lactobacillales;Streptococcaceae;Streptococcus	OK147985
388	BG-J-101	Clostridium perfringens	ATCC 13124	99.86	Bacteria;Firmicutes;Clostridia;Clostridiales;Clostridiaceae;Clostridium	OK326015
389	BG-J-102	Blautia luti	DSM 14534T	93.94	Bacteria;Firmicutes;Clostridia;Clostridiales;Lachnospiraceae;Blautia	OK147986
390	BG-O-1	Escherichia fergusonii	ATCC 35469	99.86	Bacteria;Proteobacteria;Gammaproteobacteria;Enterobacterales;Enterobacteriaceae;Escherichia	OK326016
391	BG-O-100	Enterococcus durans	NBRC 100479	99.72	Bacteria;Firmicutes;Bacilli;Lactobacillales;Enterococcaceae;Enterococcus	OK326018
392	BG-O-101	Bifidobacterium pseudocatenulatum	DSM 20438	99.93	Bacteria;Actinobacteria;Actinomycetia;Bifidobacteriales;Bifidobacteriaceae;Bifidobacterium	OK326019
393	BG-O-102	Collinsella aerofaciens	ATCC 25986T	97.44	Bacteria;Actinobacteria;Coriobacteriia;Coriobacteriales;Coriobacteriaceae;Collinsella	OK147987
394	BG-O-103	Escherichia fergusonii	ATCC 35469	99.86	Bacteria;Proteobacteria;Gammaproteobacteria;Enterobacterales;Enterobacteriaceae;Escherichia	OK326020
395	BG-O-104	Enterococcus durans	NBRC 100479	99.66	Bacteria;Firmicutes;Bacilli;Lactobacillales;Enterococcaceae;Enterococcus	OK326021
396	BG-O-105	Enterococcus faecium	LMG 11423	99.73	Bacteria;Firmicutes;Bacilli;Lactobacillales;Enterococcaceae;Enterococcus	OK326022
397	BG-O-2	Enterococcus faecium	LMG 11423	99.73	Bacteria;Firmicutes;Bacilli;Lactobacillales;Enterococcaceae;Enterococcus	OK326017
398	BG-Q-1	Enterococcus durans	NBRC 100479	99.73	Bacteria;Firmicutes;Bacilli;Lactobacillales;Enterococcaceae;Enterococcus	OK326023
399	BG-Q-100	Limosilactobacillus reuteri subsp. reuteri	DSM 20016	99.93	Bacteria;Firmicutes;Bacilli;Lactobacillales;Lactobacillaceae;Limosilactobacillus	OK326026
400	BG-Q-101	Enterococcus durans	NBRC 100479	99.73	Bacteria;Firmicutes;Bacilli;Lactobacillales;Enterococcaceae;Enterococcus	OK326027
401	BG-Q-102	Blautia wexlerae	5_1_39BFAA	99.52	Bacteria;Firmicutes;Clostridia;Clostridiales;Lachnospiraceae;Blautia	OK326028
402	BG-Q-2	Enterobacter sichuanensis	WCHECl1597	99.86	Bacteria;Proteobacteria;Gammaproteobacteria;Enterobacterales;Enterobacteriaceae;Enterobacter	OK326024
403	BG-Q-3	Enterobacter hormaechei subsp. xiangfangensis	LMG 27195	99.93	Bacteria;Proteobacteria;Gammaproteobacteria;Enterobacterales;Enterobacteriaceae;Enterobacter	OK326025
404	BG-R-1	Corynebacterium aurimucosum	NRRL B-24143(T)	99.49	Bacteria;Actinobacteria;Actinomycetia;Mycobacteriales;Corynebacteriaceae;Corynebacterium	OK326029
405	BG-R-100	Bacteroides xylanisolvens	XB1A	99.63	Bacteria;Bacteroidetes;Bacteroidia;Bacteroidales;Bacteroidaceae;Bacteroides	OK326030
406	BG-R-101	Sutterella wadsworthensis	WAL 7877	99.37	Bacteria;Proteobacteria;Betaproteobacteria;Burkholderiales;Sutterellaceae;Sutterella	OK326031
407	BG-S-100	Megamonas rupellensis	FM1025T	98.07	Bacteria;Firmicutes;Negativicutes;Selenomonadales;Selenomonadaceae;Megamonas	OK147988
408	BG-S-101	Streptococcus anginosus	DSM 20563T	98.2	Bacteria;Firmicutes;Bacilli;Lactobacillales;Streptococcaceae;Streptococcus	OK147989
409	BG-S-102	Anaerotignum faecicola	KGMB 03357	99.73	Bacteria;Firmicutes;Clostridia;Clostridiales;Lachnospiraceae;Anaerotignum	OK326032
410	BG-T-1	Klebsiella quasipneumoniae subsp. quasipneumoniae	01A030	99.79	Bacteria;Proteobacteria;Gammaproteobacteria;Enterobacterales;Enterobacteriaceae;Klebsiella	OK326033
411	BG-T-100	Bifidobacterium longum subsp. longum	JCM 1217	99.86	Bacteria;Actinobacteria;Actinomycetia;Bifidobacteriales;Bifidobacteriaceae;Bifidobacterium	OK326034
412	BG-T-102	Bifidobacterium adolescentis	ATCC 15703	99.38	Bacteria;Actinobacteria;Actinomycetia;Bifidobacteriales;Bifidobacteriaceae;Bifidobacterium	OK326035
413	BG-U-100	Bacteroides fragilis	NCTC 9343	100	Bacteria;Bacteroidetes;Bacteroidia;Bacteroidales;Bacteroidaceae;Bacteroides	OK326036
414	BG-U-101	Shigella flexneri	ATCC 29903	99.79	Bacteria;Proteobacteria;Gammaproteobacteria;Enterobacterales;Enterobacteriaceae;Escherichia	OK326037
415	BG-U-102	Lactococcus petauri	159469	99.93	Bacteria;Firmicutes;Bacilli;Lactobacillales;Streptococcaceae;Lactococcus	OK326038
416	BG-V-1	Micrococcus luteus	NCTC 2665	99.58	Bacteria;Actinobacteria;Actinomycetia;Micrococcales;Micrococcaceae;Micrococcus	OK326039
417	BG-V-2	Staphylococcus epidermidis	NCTC 11047	100	Bacteria;Firmicutes;Bacilli;Bacillales;Staphylococcaceae;Staphylococcus	OK326040
418	BG-V-3	Staphylococcus epidermidis	NBRC 100911T	98.37	Bacteria;Firmicutes;Bacilli;Bacillales;Staphylococcaceae;Staphylococcus	OK147990
419	BG-V-4	Escherichia fergusonii	ATCC 35469	99.93	Bacteria;Proteobacteria;Gammaproteobacteria;Enterobacterales;Enterobacteriaceae;Escherichia	OK326041
420	BG-V-5	Staphylococcus argenteus	MSHR1132	100	Bacteria;Firmicutes;Bacilli;Bacillales;Staphylococcaceae;Staphylococcus	OK326042
421	BL-J-100	Parabacteroides distasonis	ATCC 8503T	98.36	Bacteria;Bacteroidetes;Bacteroidia;Bacteroidales;Porphyromonadaceae;Parabacteroides	OK147991
422	BL-J-101	Eubacterium callanderi	DSM 3662	99.86	Bacteria;Firmicutes;Clostridia;Clostridiales;Eubacteriaceae;Eubacterium	OK326043
423	BL-J-102	Lacticaseibacillus paracasei subsp. tolerans	JCM 1171	100	Bacteria;Firmicutes;Bacilli;Lactobacillales;Lactobacillaceae;Lacticaseibacillus	OK326044
424	BL-J-103	Paeniclostridium sordellii	ATCC 9714	99.58	Bacteria;Firmicutes;Clostridia;Clostridiales;Peptostreptococcaceae;Paraclostridium	OK326045
425	BL-J-104	Clostridium perfringens	ATCC 13124	99.86	Bacteria;Firmicutes;Clostridia;Clostridiales;Clostridiaceae;Clostridium	OK326046
426	BL-L-100	Staphylococcus warneri	ATCC 27836	100	Bacteria;Firmicutes;Bacilli;Bacillales;Staphylococcaceae;Staphylococcus	OK326047
427	BL-L-101	Enterococcus avium	ATCC 14025	99.93	Bacteria;Firmicutes;Bacilli;Lactobacillales;Enterococcaceae;Enterococcus	OK326048
428	BL-L-102	Lacticaseibacillus paracasei subsp. tolerans	JCM 1171	100	Bacteria;Firmicutes;Bacilli;Lactobacillales;Lactobacillaceae;Lacticaseibacillus	OK326049
429	BL-O-1	Shigella flexneri	ATCC 29903	99.93	Bacteria;Proteobacteria;Gammaproteobacteria;Enterobacterales;Enterobacteriaceae;Escherichia	OK326050
430	BL-O-100	Bacteroides fragilis	NCTC 9343	99.66	Bacteria;Bacteroidetes;Bacteroidia;Bacteroidales;Bacteroidaceae;Bacteroides	OK326052
431	BL-O-101	Collinsella aerofaciens	ATCC 25986T	99.65	Bacteria;Actinobacteria;Coriobacteriia;Coriobacteriales;Coriobacteriaceae;Collinsella	OK326053
432	BL-O-102	Bacteroides koreensis	YS-aM39	99.41	Bacteria;Bacteroidetes;Bacteroidia;Bacteroidales;Bacteroidaceae;Bacteroides	OK326054
433	BL-O-103	Bifidobacterium pseudocatenulatum	DSM 20438	99.93	Bacteria;Actinobacteria;Actinomycetia;Bifidobacteriales;Bifidobacteriaceae;Bifidobacterium	OK326055
434	BL-O-104	Bifidobacterium longum subsp. longum	JCM 1217	99.86	Bacteria;Actinobacteria;Actinomycetia;Bifidobacteriales;Bifidobacteriaceae;Bifidobacterium	OK326056
435	BL-O-106	Bifidobacterium pseudocatenulatum	DSM 20438	99.86	Bacteria;Actinobacteria;Actinomycetia;Bifidobacteriales;Bifidobacteriaceae;Bifidobacterium	OK326057
436	BL-O-107	Streptococcus lutetiensis	CIP 106849	99.93	Bacteria;Firmicutes;Bacilli;Lactobacillales;Streptococcaceae;Streptococcus	OK326058
437	BL-O-108	Bifidobacterium pseudocatenulatum	DSM 20438	99.86	Bacteria;Actinobacteria;Actinomycetia;Bifidobacteriales;Bifidobacteriaceae;Bifidobacterium	OK326059
438	BL-O-2	Escherichia fergusonii	ATCC 35469	99.86	Bacteria;Proteobacteria;Gammaproteobacteria;Enterobacterales;Enterobacteriaceae;Escherichia	OK326051
439	BL-Q-1	Enterococcus durans	NBRC 100479	99.73	Bacteria;Firmicutes;Bacilli;Lactobacillales;Enterococcaceae;Enterococcus	OK326060
440	BL-Q-100	Parabacteroides merdae	ATCC 43184T	99	Bacteria;Bacteroidetes;Bacteroidia;Bacteroidales;Porphyromonadaceae;Parabacteroides	OK147993
441	BL-Q-101	Paraclostridium benzoelyticum	JC272	100	Bacteria;Firmicutes;Clostridia;Clostridiales;Peptostreptococcaceae;Paraclostridium	OK326061
442	BL-Q-102	Phocaeicola vulgatus	ATCC 8482	99.66	Bacteria;Bacteroidetes;Bacteroidia;Bacteroidales;Bacteroidaceae;Phocaeicola	OK326062
443	BL-Q-103	Clostridium baratii	ATCC 27638	99.86	Bacteria;Firmicutes;Clostridia;Clostridiales;Clostridiaceae;Clostridium	OK326063
444	BL-Q-105	Clostridium perfringens	ATCC 13124	99.86	Bacteria;Firmicutes;Clostridia;Clostridiales;Clostridiaceae;Clostridium	OK326064
445	BL-Q-2	Escherichia fergusonii	ATCC 35469T	99.11	Bacteria;Proteobacteria;Gammaproteobacteria;Enterobacterales;Enterobacteriaceae;Escherichia	OK147992
446	BL-R-1	Corynebacterium pilbarense	IMMIB WACC 658T	98.41	Bacteria;Actinobacteria;Actinomycetia;Mycobacteriales;Corynebacteriaceae;Corynebacterium	OK147994
447	BL-R-100	Phocaeicola massiliensis	B84634	99.59	Bacteria;Bacteroidetes;Bacteroidia;Bacteroidales;Bacteroidaceae;Phocaeicola	OK326065
448	BL-R-101	Bifidobacterium pseudocatenulatum	DSM 20438	98.78	Bacteria;Actinobacteria;Actinomycetia;Bifidobacteriales;Bifidobacteriaceae;Bifidobacterium	OK147995
449	BL-R-102	Bifidobacterium faecale	CU3-7	99.52	Bacteria;Actinobacteria;Actinomycetia;Bifidobacteriales;Bifidobacteriaceae;Bifidobacterium	OK326066
450	BL-R-103	Lacrimispora amygdalina	BR-10T	92.75	Bacteria;Firmicutes;Clostridia;Clostridiales;Lachnospiraceae;Clostridium_g35	OK160998
451	BL-R-104	Ligilactobacillus ruminis	NBRC 102161	99.93	Bacteria;Firmicutes;Bacilli;Lactobacillales;Lactobacillaceae;Ligilactobacillus	OK326067
452	BL-R-105	Anaerobutyricum soehngenii	L2-7(T)	99.72	Bacteria;Firmicutes;Clostridia;Clostridiales;Lachnospiraceae;Anaerobutyricum	OK326068
453	BL-R-106	Dorea phocaeensis	Marseille-P4003	99.72	Bacteria;Firmicutes;Clostridia;Clostridiales;Lachnospiraceae;Dorea	OK326069
454	BL-R-107	Dorea phocaeensis	Marseille-P4003	99.72	Bacteria;Firmicutes;Clostridia;Clostridiales;Lachnospiraceae;Dorea	OK326070
455	BL-R-108	Ligilactobacillus ruminis	NBRC 102161	99.93	Bacteria;Firmicutes;Bacilli;Lactobacillales;Lactobacillaceae;Ligilactobacillus	OK326071
456	BL-R-111	Anaerobutyricum soehngenii	L2-7(T)	99.79	Bacteria;Firmicutes;Clostridia;Clostridiales;Lachnospiraceae;Anaerobutyricum	OK326072
457	BL-R-112	Bifidobacterium pseudocatenulatum	B1279T	98.9	Bacteria;Actinobacteria;Actinomycetia;Bifidobacteriales;Bifidobacteriaceae;Bifidobacterium	OK147996
458	BL-R-113	Bifidobacterium pseudocatenulatum	B1279T	98.9	Bacteria;Actinobacteria;Actinomycetia;Bifidobacteriales;Bifidobacteriaceae;Bifidobacterium	OK147997
459	BL-R-114	Dorea longicatena	DSM 13814	99.93	Bacteria;Firmicutes;Clostridia;Clostridiales;Lachnospiraceae;Dorea	OK326073
460	BL-R-115	Bifidobacterium pseudocatenulatum	B1279T	98.9	Bacteria;Actinobacteria;Actinomycetia;Bifidobacteriales;Bifidobacteriaceae;Bifidobacterium	OK147998
461	BL-R-116	Bifidobacterium pseudocatenulatum	B1279T	98.9	Bacteria;Actinobacteria;Actinomycetia;Bifidobacteriales;Bifidobacteriaceae;Bifidobacterium	OK147999
462	BL-R-117	Fusicatenibacter saccharivorans	HT03-11	99.65	Bacteria;Firmicutes;Clostridia;Clostridiales;Lachnospiraceae;Fusicatenibacter	OK326074
463	BL-R-118	Bifidobacterium faecale	CU3-7	99.72	Bacteria;Actinobacteria;Actinomycetia;Bifidobacteriales;Bifidobacteriaceae;Bifidobacterium	OK326075
464	BL-R-119	Ligilactobacillus ruminis	NBRC 102161	99.93	Bacteria;Firmicutes;Bacilli;Lactobacillales;Lactobacillaceae;Ligilactobacillus	OK326076
465	BL-R-123	Ruminococcus lactaris	ATCC 29176T	97.32	Bacteria;Firmicutes;Clostridia;Clostridiales;Lachnospiraceae;Mediterraneibacter	OK160999
466	BL-R-124	Bacteroides ovatus	ATCC 8483	99.38	Bacteria;Bacteroidetes;Bacteroidia;Bacteroidales;Bacteroidaceae;Bacteroides	OK326077
467	BL-R-125	Coprococcus catus	VPI-C6-61T	97.49	Bacteria;Firmicutes;Clostridia;Clostridiales;Lachnospiraceae;Frisingicoccus	OK148000
468	BL-S-100	Enterococcus durans	NBRC 100479	99.66	Bacteria;Firmicutes;Bacilli;Lactobacillales;Enterococcaceae;Enterococcus	OK326078
469	BL-S-101	Anaerococcus vaginalis	CCUG 31349T	98.9	Bacteria;Firmicutes;Tissierellia;Tissierellales;Peptoniphilaceae;Anaerococcus	OK148001
470	BL-T-1	Latilactobacillus sakei subsp. sakei	JCM 1157T	99.73	Bacteria;Firmicutes;Bacilli;Lactobacillales;Lactobacillaceae;Latilactobacillus	OK326079
471	BL-T-100	Bifidobacterium faecale	CU3-7T	98.9	Bacteria;Actinobacteria;Actinomycetia;Bifidobacteriales;Bifidobacteriaceae;Bifidobacterium	OK148002
472	BL-T-101	Bifidobacterium longum subsp. longum	JCM 1217	99.86	Bacteria;Actinobacteria;Actinomycetia;Bifidobacteriales;Bifidobacteriaceae;Bifidobacterium	OK326081
473	BL-T-102	Bifidobacterium longum subsp. longum	JCM 1217	99.79	Bacteria;Actinobacteria;Actinomycetia;Bifidobacteriales;Bifidobacteriaceae;Bifidobacterium;	OK326082
474	BL-T-103	Bacteroides xylanisolvens	XB1A	99.41	Bacteria;Bacteroidetes;Bacteroidia;Bacteroidales;Bacteroidaceae;Bacteroides	OK326083
475	BL-T-104	Phocaeicola vulgatus	ATCC 8482	99.66	Bacteria;Bacteroidetes;Bacteroidia;Bacteroidales;Bacteroidaceae;Phocaeicola	OK326084
476	BL-T-105	Parabacteroides distasonis	JCM 5825T	98.51	Bacteria;Bacteroidetes;Bacteroidia;Bacteroidales;Porphyromonadaceae;Parabacteroides	OK148003
477	BL-T-106	Bifidobacterium pseudocatenulatum	DSM 20438	99.72	Bacteria;Actinobacteria;Actinomycetia;Bifidobacteriales;Bifidobacteriaceae;Bifidobacterium	OK326085
478	BL-T-107	Parabacteroides merdae	ATCC 43184	99.86	Bacteria;Bacteroidetes;Bacteroidia;Bacteroidales;Porphyromonadaceae;Parabacteroides	OK326086
479	BL-T-108	Bacteroides uniformis	ATCC 8492	100	Bacteria;Bacteroidetes;Bacteroidia;Bacteroidales;Bacteroidaceae;Bacteroides	OK326087
480	BL-T-2	Enterococcus gallinarum	NBRC 100675	99.93	Bacteria;Firmicutes;Bacilli;Lactobacillales;Enterococcaceae;Enterococcus	OK326080
481	BL-U-1	Corynebacterium glaucum	IMMIB R-5091T	92.43	Bacteria;Actinobacteria;Actinomycetia;Mycobacteriales;Corynebacteriaceae;Corynebacterium	OK148004
482	BL-U-100	Bifidobacterium pseudocatenulatum	DSM 20438	99.72	Bacteria;Actinobacteria;Actinomycetia;Bifidobacteriales;Bifidobacteriaceae;Bifidobacterium	OK326090
483	BL-U-101	Bifidobacterium pseudocatenulatum	DSM 20438	99.52	Bacteria;Actinobacteria;Actinomycetia;Bifidobacteriales;Bifidobacteriaceae;Bifidobacterium	OK326091
484	BL-U-102	Bacteroides ovatus	ATCC 8483	99.52	Bacteria;Bacteroidetes;Bacteroidia;Bacteroidales;Bacteroidaceae;Bacteroides	OK326092
485	BL-U-103	Lactococcus petauri	159469	100	Bacteria;Firmicutes;Bacilli;Lactobacillales;Streptococcaceae;Lactococcus	OK326093
486	BL-U-104	Bifidobacterium pseudocatenulatum	DSM 20438	99.72	Bacteria;Actinobacteria;Actinomycetia;Bifidobacteriales;Bifidobacteriaceae;Bifidobacterium	OK326094
487	BL-U-105	Bifidobacterium pseudocatenulatum	DSM 20438	99.14	Bacteria;Actinobacteria;Actinomycetia;Bifidobacteriales;Bifidobacteriaceae;Bifidobacterium	OK326095
488	BL-U-106	Bifidobacterium pseudocatenulatum	DSM 20438	99.52	Bacteria;Actinobacteria;Actinomycetia;Bifidobacteriales;Bifidobacteriaceae;Bifidobacterium	OK326096
489	BL-U-2	Enterococcus avium	ATCC 14025	99.93	Bacteria;Firmicutes;Bacilli;Lactobacillales;Enterococcaceae;Enterococcus	OK326088
490	BL-U-3	Staphylococcus hominis subsp. hominis	DSM 20328	99.86	Bacteria;Firmicutes;Bacilli;Bacillales;Staphylococcaceae;Staphylococcus	OK326089
491	BL-U-4	Corynebacterium glaucum	IMMIB R-5091T	97.49	Bacteria;Actinobacteria;Actinomycetia;Mycobacteriales;Corynebacteriaceae;Corynebacterium	OK148005
492	BL-U-7	Corynebacterium appendicis	IMMIB R-3491T	97.59	Bacteria;Actinobacteria;Actinomycetia;Mycobacteriales;Corynebacteriaceae;Corynebacterium	OK148006
493	BL-U-8	Corynebacterium aquatimens	IMMIB L-2475T	96.99	Bacteria;Actinobacteria;Actinomycetia;Mycobacteriales;Corynebacteriaceae;Corynebacterium	OK148007
494	BL-V-1	Enterococcus faecalis	ATCC 19433	100	Bacteria;Firmicutes;Bacilli;Lactobacillales;Enterococcaceae;Enterococcus	OK326097
495	BL-V-100	Amedibacterium intestinale	9CBEGH2	100	Bacteria;Firmicutes;Erysipelotrichia;Erysipelotrichales;Erysipelotrichaceae;Amedibacterium	OK326098
496	BL-V-101	Longibaculum muris	MT10-315-CC-1.2-2T	93.36	Bacteria;Firmicutes;Erysipelotrichia;Erysipelotrichales;Coprobacillaceae;Longibaculum	OK148011
497	BL-V-102	Parabacteroides merdae	ATCC 43184	99.86	Bacteria;Bacteroidetes;Bacteroidia;Bacteroidales;Porphyromonadaceae;Parabacteroides	OK326099
498	BL-V-103	Ruminococcus gnavus	ATCC 29149	99.93	Bacteria;Firmicutes;Clostridia;Clostridiales;Lachnospiraceae;Mediterraneibacter	OK326100
499	BL-V-104	Phocaeicola vulgatus	ATCC 8482	99.52	Bacteria;Bacteroidetes;Bacteroidia;Bacteroidales;Bacteroidaceae;Phocaeicola	OK326101
500	BL-V-2	Corynebacterium appendicis	IMMIB R-3491T	97.48	Bacteria;Actinobacteria;Actinomycetia;Mycobacteriales;Corynebacteriaceae;Corynebacterium	OK148008
501	BL-V-3	Corynebacterium glaucum	IMMIB R-5091T	94.81	Bacteria;Actinobacteria;Actinomycetia;Mycobacteriales;Corynebacteriaceae;Corynebacterium	OK148009
502	BL-V-5	Corynebacterium haemomassiliense	Marseille-Q3615T	97.42	Bacteria;Actinobacteria;Actinomycetia;Mycobacteriales;Corynebacteriaceae;Corynebacterium	OK148010
503	C1-G-1	Shigella flexneri	ATCC 29903	100	Bacteria;Proteobacteria;Gammaproteobacteria;Enterobacterales;Enterobacteriaceae;Escherichia	OK326102
504	C1-G-100	Shigella flexneri	ATCC 29903	100	Bacteria;Proteobacteria;Gammaproteobacteria;Enterobacterales;Enterobacteriaceae;Shigella	OK326103
505	C1-G-101	Shigella flexneri	ATCC 29903	99.8	Bacteria;Proteobacteria;Gammaproteobacteria;Enterobacterales;Enterobacteriaceae;Shigella	OK326104
506	C1-O-1	Escherichia fergusonii	ATCC 35469	99.93	Bacteria;Proteobacteria;Gammaproteobacteria;Enterobacterales;Enterobacteriaceae;Escherichia	OK326105
507	C1-O-100	Escherichia fergusonii	ATCC 35469	99.86	Bacteria;Proteobacteria;Gammaproteobacteria;Enterobacterales;Enterobacteriaceae;Escherichia	OK326107
508	C1-O-101	Escherichia fergusonii	ATCC 35469	99.93	Bacteria;Proteobacteria;Gammaproteobacteria;Enterobacterales;Enterobacteriaceae;Escherichia	OK326108
509	C1-O-2	Escherichia fergusonii	ATCC 35469	99.93	Bacteria;Proteobacteria;Gammaproteobacteria;Enterobacterales;Enterobacteriaceae;Escherichia	OK326106
510	C1-U-1	Citrobacter freundii	DSM 30039	99.86	Bacteria;Proteobacteria;Gammaproteobacteria;Enterobacterales;Enterobacteriaceae;Citrobacter	OK326109
511	C1-U-100	Citrobacter freundii	DSM 30039	99.86	Bacteria;Proteobacteria;Gammaproteobacteria;Enterobacterales;Enterobacteriaceae;Citrobacter	OK326110
512	C1-U-101	Citrobacter freundii	DSM 30039	99.86	Bacteria;Proteobacteria;Gammaproteobacteria;Enterobacterales;Enterobacteriaceae;Citrobacter	OK326111
513	C1-V-1	Escherichia fergusonii	ATCC 35469	99.93	Bacteria;Proteobacteria;Gammaproteobacteria;Enterobacterales;Enterobacteriaceae;Escherichia	OK326112
514	C1-V-100	Citrobacter freundii	DSM 30039	99.86	Bacteria;Proteobacteria;Gammaproteobacteria;Enterobacterales;Enterobacteriaceae;Citrobacter	OK326113
515	C1-V-101	Escherichia fergusonii	ATCC 35469	99.86	Bacteria;Proteobacteria;Gammaproteobacteria;Enterobacterales;Enterobacteriaceae;Escherichia	OK326114
516	C2-G-100	Bacillus velezensis	CR-502	99.93	Bacteria;Firmicutes;Bacilli;Bacillales;Bacillaceae;Bacillus	OK326121
517	C2-G-101	Shigella flexneri	ATCC 29903	99.8	Bacteria;Proteobacteria;Gammaproteobacteria;Enterobacterales;Enterobacteriaceae;Escherichia	OK326122
518	C2-G-102	Streptococcus periodonticum	KCOM 2412T	98.65	Bacteria;Firmicutes;Bacilli;Lactobacillales;Streptococcaceae;Streptococcus	MZ350189
519	C2-G-103	Shigella flexneri	ATCC 29903	99.93	Bacteria;Proteobacteria;Gammaproteobacteria;Enterobacterales;Enterobacteriaceae;Escherichia	OK326123
520	C2-G-2	Lactococcus lactis subsp. lactis	JCM 5805	99.93	Bacteria;Firmicutes;Bacilli;Lactobacillales;Streptococcaceae;Lactococcus;Lactococcus lactis	OK326115
521	C2-G-3	Shigella flexneri	ATCC 29903	99.86	Bacteria;Proteobacteria;Gammaproteobacteria;Enterobacterales;Enterobacteriaceae;Escherichia	OK326116
522	C2-G-4	Shigella flexneri	ATCC 29903	99.93	Bacteria;Proteobacteria;Gammaproteobacteria;Enterobacterales;Enterobacteriaceae;Escherichia	OK326117
523	C2-G-5	Lactococcus lactis subsp. lactis	JCM 5805	100	Bacteria;Firmicutes;Bacilli;Lactobacillales;Streptococcaceae;Lactococcus;Lactococcus lactis	OK326118
524	C2-G-6	Kalamiella piersonii	IIIF1SW-P2	100	Bacteria;Proteobacteria;Gammaproteobacteria;Enterobacterales;Erwiniaceae;Kalamiella	OK326119
525	C2-G-7	Kalamiella piersonii	IIIF1SW-P2	100	Bacteria;Proteobacteria;Gammaproteobacteria;Enterobacterales;Erwiniaceae;Kalamiella	OK326120
526	C2-I-1	Latilactobacillus curvatus	JCM 1096	100	Bacteria;Firmicutes;Bacilli;Lactobacillales;Lactobacillaceae;Latilactobacillus	OK326124
527	C2-I-101	Shigella flexneri	ATCC 29903	99.32	Bacteria;Proteobacteria;Gammaproteobacteria;Enterobacterales;Enterobacteriaceae;Escherichia	OK326127
528	C2-I-102	Limosilactobacillus fermentum	CECT 562	99.93	Bacteria;Firmicutes;Bacilli;Lactobacillales;Lactobacillaceae;Limosilactobacillus	OK326128
529	C2-I-2	Latilactobacillus sakei subsp. sakei	JCM 1157	99.87	Bacteria;Firmicutes;Bacilli;Lactobacillales;Lactobacillaceae;Latilactobacillus	OK326125
530	C2-I-3	Latilactobacillus curvatus	JCM 1096	100	Bacteria;Firmicutes;Bacilli;Lactobacillales;Lactobacillaceae;Latilactobacillus	OK326126
531	C2-J-1	Enterococcus faecalis	ATCC 19433	100	Bacteria;Firmicutes;Bacilli;Lactobacillales;Enterococcaceae;Enterococcus	OK326129
532	C2-J-100	Streptococcus anginosus subsp. whileyi	CCUG 39159T	98.65	Bacteria;Firmicutes;Bacilli;Lactobacillales;Streptococcaceae;Streptococcus	OK148012
533	C2-J-101	Bifidobacterium longum subsp. longum	JCM 1217	99.79	Bacteria;Actinobacteria;Actinomycetia;Bifidobacteriales;Bifidobacteriaceae;Bifidobacterium	OK326130
534	C2-J-103	Streptococcus anginosus	DSM 20563T	97.99	Bacteria;Firmicutes;Bacilli;Lactobacillales;Streptococcaceae;Streptococcus	OK148013
535	C2-J-105	Streptococcus periodonticum	KCOM 2412T	98.65	Bacteria;Firmicutes;Bacilli;Lactobacillales;Streptococcaceae;Streptococcus	OK148014
536	C2-R-100	Bifidobacterium adolescentis	ATCC 15703T	98.9	Bacteria;Actinobacteria;Actinomycetia;Bifidobacteriales;Bifidobacteriaceae;Bifidobacterium	OK326131
537	C2-R-101	Ligilactobacillus ruminis	NBRC 102161	99.93	Bacteria;Firmicutes;Bacilli;Lactobacillales;Lactobacillaceae;Ligilactobacillus	OK326132
538	C2-R-102	Bifidobacterium longum subsp. longum	JCM 1217	99.86	Bacteria;Actinobacteria;Actinomycetia;Bifidobacteriales;Bifidobacteriaceae;Bifidobacterium	OK326133
539	C2-S-100	Bifidobacterium longum subsp. longum	JCM 1217	99.79	Bacteria;Actinobacteria;Actinomycetia;Bifidobacteriales;Bifidobacteriaceae;Bifidobacterium	OK326134
540	C2-S-101	Sutterella wadsworthensis	WAL 7877	99.37	Bacteria;Proteobacteria;Betaproteobacteria;Burkholderiales;Sutterellaceae;Sutterella	OK326135
541	C2-S-102	Bifidobacterium longum subsp. longum	JCM 1217	99.79	Bacteria;Actinobacteria;Actinomycetia;Bifidobacteriales;Bifidobacteriaceae;Bifidobacterium	OK326136
542	C3-J-100	Kalamiella piersonii	IIIF1SW-P2	100	Bacteria;Proteobacteria;Gammaproteobacteria;Enterobacterales;Erwiniaceae;Kalamiella	OK326137
543	C3-L-100	Enterococcus avium	ATCC 14025	99.93	Bacteria;Firmicutes;Bacilli;Lactobacillales;Enterococcaceae;Enterococcus	OK326138
544	C3-L-101	Lactiplantibacillus pentosus	DSM 20314	99.93	Bacteria;Firmicutes;Bacilli;Lactobacillales;Lactobacillaceae;Lactiplantibacillus	OK326139
545	C3-L-102	Kalamiella piersonii	IIIF1SW-P2	100	Bacteria;Proteobacteria;Gammaproteobacteria;Enterobacterales;Erwiniaceae;Kalamiella	OK326140
546	C3-L-103	Lactiplantibacillus pentosus	DSM 20314	100	Bacteria;Firmicutes;Bacilli;Lactobacillales;Lactobacillaceae;Lactiplantibacillus	OK326141
547	C3-O-100	Bacteroides koreensis	YS-aM39	99.56	Bacteria;Bacteroidetes;Bacteroidia;Bacteroidales;Bacteroidaceae;Bacteroides	OK326142
548	C3-O-101	Bacteroides ovatus	ATCC 8483T	99	Bacteria;Bacteroidetes;Bacteroidia;Bacteroidales;Bacteroidaceae;Bacteroides	OK148015
549	C3-O-102	Bacteroides ovatus	ATCC 8483	99.31	Bacteria;Bacteroidetes;Bacteroidia;Bacteroidales;Bacteroidaceae;Bacteroides	OK326143
550	C3-Q-100	Parabacteroides merdae	ATCC 43184	99.86	Bacteria;Bacteroidetes;Bacteroidia;Bacteroidales;Porphyromonadaceae;Parabacteroides	OK326144
551	C3-Q-101	Bacteroides ovatus	ATCC 8483	99.45	Bacteria;Bacteroidetes;Bacteroidia;Bacteroidales;Bacteroidaceae;Bacteroides	OK326145
552	C3-Q-102	Bacteroides caccae	ATCC 43185	99.66	Bacteria;Bacteroidetes;Bacteroidia;Bacteroidales;Bacteroidaceae;Bacteroides	OK326146
553	C3-R-1	Bifidobacterium longum subsp. longum	JCM 1217	99.86	Bacteria;Actinobacteria;Actinomycetia;Bifidobacteriales;Bifidobacteriaceae;Bifidobacterium	OK326147
554	C3-R-100	Blautia obeum	ATCC 29174	99.66	Bacteria;Firmicutes;Clostridia;Clostridiales;Lachnospiraceae;Blautia	OK326150
555	C3-R-101	Blautia producta	ATCC 27340T	98.51	Bacteria;Firmicutes;Clostridia;Clostridiales;Lachnospiraceae;Blautia	OK148016
556	C3-R-102	Longicatena caecimuris	PG-426-CC-2T	94.16	Bacteria;Firmicutes;Erysipelotrichia;Erysipelotrichales;Erysipelotrichaceae;Clostridium_g36	OK161000
557	C3-R-111	Holdemanella biformis	DSM 3989T	97.66	Bacteria;Firmicutes;Erysipelotrichia;Erysipelotrichales;Erysipelotrichaceae;Holdemanella	OK148017
558	C3-R-2	Bifidobacterium longum subsp. longum	JCM 1218	99.86	Bacteria;Actinobacteria;Actinomycetia;Bifidobacteriales;Bifidobacteriaceae;Bifidobacterium	OK326148
559	C3-R-3	Bifidobacterium longum subsp. longum	JCM 1219	99.86	Bacteria;Actinobacteria;Actinomycetia;Bifidobacteriales;Bifidobacteriaceae;Bifidobacterium	OK326149
560	C3-S-100	Kalamiella piersonii	IIIF1SW-P2	100	Bacteria;Proteobacteria;Gammaproteobacteria;Enterobacterales;Erwiniaceae;Kalamiella	OK326151
561	C3-S-101	Kalamiella piersonii	IIIF1SW-P2	100	Bacteria;Proteobacteria;Gammaproteobacteria;Enterobacterales;Erwiniaceae;Kalamiella	OK326152
562	C3-T-100	Parabacteroides merdae	ATCC 43184	100	Bacteria;Bacteroidetes;Bacteroidia;Bacteroidales;Porphyromonadaceae;Parabacteroides	OK326153
563	C3-T-101	Phocaeicola vulgatus	ATCC 8482	99.65	Bacteria;Bacteroidetes;Bacteroidia;Bacteroidales;Bacteroidaceae;Phocaeicola	OK326154
564	C3-T-102	Parabacteroides distasonis	JCM 5825T	98.5	Bacteria;Bacteroidetes;Bacteroidia;Bacteroidales;Porphyromonadaceae;Parabacteroides	OK148018
565	CD-Q-1	Clostridium perfringens	ATCC 13124	99.86	Bacteria;Firmicutes;Clostridia;Clostridiales;Clostridiaceae;Clostridium	OP491990
566	CD-Q-2	Clostridium perfringens	ATCC 13124	99.86	Bacteria;Firmicutes;Clostridia;Clostridiales;Clostridiaceae;Clostridium	OP491991
567	CD-Q-5	Staphylococcus hominis subsp. hominis	DSM 20328	99.77	Bacteria;Firmicutes;Bacilli;Bacillales;Staphylococcaceae;Staphylococcus	OP491992
568	E1-G-100	Shigella flexneri	ATCC 29903	99.86	Bacteria;Proteobacteria;Gammaproteobacteria;Enterobacterales;Enterobacteriaceae;Shigella	OK326159
569	E1-G-101	Citrobacter freundii	DSM 30039	99.86	Bacteria;Proteobacteria;Gammaproteobacteria;Enterobacterales;Enterobacteriaceae;Citrobacter	OK326160
570	E1-G-102	Kalamiella piersonii	IIIF1SW-P2	100	Bacteria;Proteobacteria;Gammaproteobacteria;Enterobacterales;Erwiniaceae;Kalamiella	OK326161
571	E1-G-103	Citrobacter freundii	DSM 30039	99.86	Bacteria;Proteobacteria;Gammaproteobacteria;Enterobacterales;Enterobacteriaceae;Citrobacter	OK326162
572	E1-G-104	Citrobacter freundii	DSM 30039	99.86	Bacteria;Proteobacteria;Gammaproteobacteria;Enterobacterales;Enterobacteriaceae;Citrobacter	OK326163
573	E1-G-105	Kalamiella piersonii	IIIF1SW-P2	100	Bacteria;Proteobacteria;Gammaproteobacteria;Enterobacterales;Erwiniaceae;Kalamiella	OK326164
574	E1-G-2	Escherichia fergusonii	ATCC 35469	99.86	Bacteria;Proteobacteria;Gammaproteobacteria;Enterobacterales;Enterobacteriaceae;Escherichia	OK326155
575	E1-G-3	Kalamiella piersonii	IIIF1SW-P2	100	Bacteria;Proteobacteria;Gammaproteobacteria;Enterobacterales;Erwiniaceae;Kalamiella	OK326156
576	E1-G-4	Shigella flexneri	ATCC 29903	99.86	Bacteria;Proteobacteria;Gammaproteobacteria;Enterobacterales;Enterobacteriaceae;Escherichia	OK326157
577	E1-G-6	Kalamiella piersonii	IIIF1SW-P2	100	Bacteria;Proteobacteria;Gammaproteobacteria;Enterobacterales;Erwiniaceae;Kalamiella	OK326158
578	E1-I-101	Shigella flexneri	ATCC 29903	99.38	Bacteria;Proteobacteria;Gammaproteobacteria;Enterobacterales;Enterobacteriaceae;Shigella	OK326171
579	E1-I-2	Shigella flexneri	ATCC 29903	99.38	Bacteria;Proteobacteria;Gammaproteobacteria;Enterobacterales;Enterobacteriaceae;Escherichia	OK326165
580	E1-I-3	Kalamiella piersonii	IIIF1SW-P2	100	Bacteria;Proteobacteria;Gammaproteobacteria;Enterobacterales;Erwiniaceae;Kalamiella	OK326166
581	E1-I-5	Kalamiella piersonii	IIIF1SW-P2	100	Bacteria;Proteobacteria;Gammaproteobacteria;Enterobacterales;Erwiniaceae;Kalamiella	OK326167
582	E1-I-6	Shigella flexneri	ATCC 29903	99.38	Bacteria;Proteobacteria;Gammaproteobacteria;Enterobacterales;Enterobacteriaceae;Escherichia	OK326168
583	E1-I-7	Kalamiella piersonii	IIIF1SW-P2	100	Bacteria;Proteobacteria;Gammaproteobacteria;Enterobacterales;Erwiniaceae;Kalamiella	OK326169
584	E1-I-8	Shigella flexneri	ATCC 29903	99.32	Bacteria;Proteobacteria;Gammaproteobacteria;Enterobacterales;Enterobacteriaceae;Escherichia	OK326170
585	E1-J-100	Escherichia fergusonii	ATCC 35469	99.86	Bacteria;Proteobacteria;Gammaproteobacteria;Enterobacterales;Enterobacteriaceae;Escherichia	OK326173
586	E1-J-101	Klebsiella quasipneumoniae subsp. quasipneumoniae	01A030	99.86	Bacteria;Proteobacteria;Gammaproteobacteria;Enterobacterales;Enterobacteriaceae;Klebsiella	OK326174
587	E1-J-102	Shigella flexneri	ATCC 29903T	99.52	Bacteria;Proteobacteria;Gammaproteobacteria;Enterobacterales;Enterobacteriaceae;Escherichia	OK326175
588	E1-J-3	Kalamiella piersonii	IIIF1SW-P2	100	Bacteria;Proteobacteria;Gammaproteobacteria;Enterobacterales;Erwiniaceae;Kalamiella	OK326172
589	E1-O-1	Escherichia fergusonii	ATCC 35469	99.93	Bacteria;Proteobacteria;Gammaproteobacteria;Enterobacterales;Enterobacteriaceae;Escherichia	OK326176
590	E1-Q-101	Shigella flexneri	ATCC 29903	100	Bacteria;Proteobacteria;Gammaproteobacteria;Enterobacterales;Enterobacteriaceae;Escherichia	OK326177
591	E1-R-100	Citrobacter youngae	CCUG 30791	99.52	Bacteria;Proteobacteria;Gammaproteobacteria;Enterobacterales;Enterobacteriaceae;Citrobacter	OK326178
592	E1-R-101	Citrobacter youngae	CCUG 30791	99.52	Bacteria;Proteobacteria;Gammaproteobacteria;Enterobacterales;Enterobacteriaceae;Citrobacter	OK326179
593	E1-T-1	Klebsiella quasipneumoniae subsp. quasipneumoniae	01A030	99.79	Bacteria;Proteobacteria;Gammaproteobacteria;Enterobacterales;Enterobacteriaceae;Klebsiella	OK326180
594	E1-T-100	Klebsiella quasipneumoniae subsp. quasipneumoniae	01A030	99.79	Bacteria;Proteobacteria;Gammaproteobacteria;Enterobacterales;Enterobacteriaceae;Klebsiella	OK326181
595	M3-G-1	Lactococcus lactis subsp. lactis	JCM 5805	100	Bacteria;Firmicutes;Bacilli;Lactobacillales;Streptococcaceae;Lactococcus	OK326182
596	M3-G-102	Weissella confusa	JCM 1093	99.93	Bacteria;Firmicutes;Bacilli;Lactobacillales;Lactobacillaceae;Weissella	OK326185
597	M3-G-103	Shigella flexneri	ATCC 29903	100	Bacteria;Proteobacteria;Gammaproteobacteria;Enterobacterales;Enterobacteriaceae;Shigella	OK326186
598	M3-G-107	Bifidobacterium faecale	CU3-7	99.24	Bacteria;Actinobacteria;Actinomycetia;Bifidobacteriales;Bifidobacteriaceae;Bifidobacterium	OK326187
599	M3-G-2	Shigella flexneri	ATCC 29903	99.86	Bacteria;Proteobacteria;Gammaproteobacteria;Enterobacterales;Enterobacteriaceae;Escherichia	OK326183
600	M3-G-7	Shigella flexneri	ATCC 29903	100	Bacteria;Proteobacteria;Gammaproteobacteria;Enterobacterales;Enterobacteriaceae;Escherichia	OK326184
601	M3-I-1	Latilactobacillus curvatus	JCM 1096	99.93	Bacteria;Firmicutes;Bacilli;Lactobacillales;Lactobacillaceae;Latilactobacillus	OK326188
602	M3-I-100	Latilactobacillus sakei subsp. sakei	JCM 1157	99.87	Bacteria;Firmicutes;Bacilli;Lactobacillales;Lactobacillaceae;Latilactobacillus;Latilactobacillus sakei	OK326191
603	M3-I-101	Shigella flexneri	ATCC 29903	99.38	Bacteria;Proteobacteria;Gammaproteobacteria;Enterobacterales;Enterobacteriaceae;Shigella	OK326192
604	M3-I-102	Shigella flexneri	ATCC 29903	99.38	Bacteria;Proteobacteria;Gammaproteobacteria;Enterobacterales;Enterobacteriaceae;Shigella	OK326193
605	M3-I-103	Shigella flexneri	ATCC 29903	99.39	Bacteria;Proteobacteria;Gammaproteobacteria;Enterobacterales;Enterobacteriaceae;Shigella	OK326194
606	M3-I-2	Latilactobacillus curvatus	JCM 1096	100	Bacteria;Firmicutes;Bacilli;Lactobacillales;Lactobacillaceae;Latilactobacillus	OK326189
607	M3-I-3	Latilactobacillus sakei subsp. sakei	JCM 1157	100	Bacteria;Firmicutes;Bacilli;Lactobacillales;Lactobacillaceae;Latilactobacillus	OK326190
608	M3-J-1	Enterococcus faecalis	ATCC 19433	100	Bacteria;Firmicutes;Bacilli;Lactobacillales;Enterococcaceae;Enterococcus	OK326195
609	M3-J-100	Streptococcus anginosus subsp. whileyi	CCUG 39159T	98.65	Bacteria;Firmicutes;Bacilli;Lactobacillales;Streptococcaceae;Streptococcus	OK148020
610	M3-J-102	Klebsiella quasipneumoniae subsp. quasipneumoniae	01A030	99.86	Bacteria;Proteobacteria;Gammaproteobacteria;Enterobacterales;Enterobacteriaceae;Klebsiella	OK326196
611	M3-J-103	Streptococcus periodonticum	KCOM 2412T	98.65	Bacteria;Firmicutes;Bacilli;Lactobacillales;Streptococcaceae;Streptococcus	OK148021
612	M3-J-104	Enterococcus faecalis	ATCC 19433	100	Bacteria;Firmicutes;Bacilli;Lactobacillales;Enterococcaceae;Enterococcus	OK326197
613	M3-J-105	Klebsiella quasipneumoniae subsp. quasipneumoniae	01A030	99.86	Bacteria;Proteobacteria;Gammaproteobacteria;Enterobacterales;Enterobacteriaceae;Klebsiella	OK326198
614	M3-J-2	Streptococcus periodonticum	KCOM 2412T	98.65	Bacteria;Firmicutes;Bacilli;Lactobacillales;Streptococcaceae;Streptococcus	OK148019
615	M3-O-1	Escherichia fergusonii	ATCC 35469	99.86	Bacteria;Proteobacteria;Gammaproteobacteria;Enterobacterales;Enterobacteriaceae;Escherichia	OK326199
616	M3-O-100	Enterococcus durans	NBRC 100479	99.66	Bacteria;Firmicutes;Bacilli;Lactobacillales;Enterococcaceae;Enterococcus	OK326201
617	M3-O-101	Bifidobacterium longum subsp. longum	JCM 1217	99.86	Bacteria;Actinobacteria;Actinomycetia;Bifidobacteriales;Bifidobacteriaceae;Bifidobacterium	OK326202
618	M3-O-2	Enterococcus faecium	LMG 11423	99.73	Bacteria;Firmicutes;Bacilli;Lactobacillales;Enterococcaceae;Enterococcus	OK326200
619	M3-Q-1	Shigella flexneri	ATCC 29903	99.93	Bacteria;Proteobacteria;Gammaproteobacteria;Enterobacterales;Enterobacteriaceae;Escherichia	OK326203
620	M3-Q-100	Bacteroides ovatus	ATCC 8483	99.45	Bacteria;Bacteroidetes;Bacteroidia;Bacteroidales;Bacteroidaceae;Bacteroides	OK326204
621	M3-Q-101	Paraclostridium benzoelyticum	JC272	99.93	Bacteria;Firmicutes;Clostridia;Clostridiales;Peptostreptococcaceae;Paraclostridium	OK326205
622	M3-Q-102	Enterococcus durans	NBRC 100479	99.73	Bacteria;Firmicutes;Bacilli;Lactobacillales;Enterococcaceae;Enterococcus	OK326206
623	M3-R-101	Allisonella histaminiformans	MR2	99.53	Bacteria;Firmicutes;Negativicutes;Veillonellales;Veillonellaceae;Dialister	OK326208
624	M3-R-102	Bifidobacterium pseudocatenulatum	B1279T	98.9	Bacteria;Actinobacteria;Actinomycetia;Bifidobacteriales;Bifidobacteriaceae;Bifidobacterium	OK148022
625	M3-R-103	Bifidobacterium pseudocatenulatum	B1279T	98.9	Bacteria;Actinobacteria;Actinomycetia;Bifidobacteriales;Bifidobacteriaceae;Bifidobacterium	OK148023
626	M3-R-104	Bifidobacterium longum subsp. longum	JCM 1217	99.86	Bacteria;Actinobacteria;Actinomycetia;Bifidobacteriales;Bifidobacteriaceae;Bifidobacterium;	OK326209
627	M3-R-105	Bifidobacterium pseudocatenulatum	B1279T	98.9	Bacteria;Actinobacteria;Actinomycetia;Bifidobacteriales;Bifidobacteriaceae;Bifidobacterium	OK148024
628	M3-R-2	Citrobacter youngae	CCUG 30791	99.52	Bacteria;Proteobacteria;Gammaproteobacteria;Enterobacterales;Enterobacteriaceae;Citrobacter	OK326207
629	M3-S-100	Latilactobacillus curvatus	JCM 1096	100	Bacteria;Firmicutes;Bacilli;Lactobacillales;Lactobacillaceae;Latilactobacillus	OK326210
630	M3-S-101	Streptococcus salivarius	NCTC 8618	100	Bacteria;Firmicutes;Bacilli;Lactobacillales;Streptococcaceae;Streptococcus	OK326211
631	M3-S-102	Lactobacillus acidophilus	CIP 76.13	100	Bacteria;Firmicutes;Bacilli;Lactobacillales;Lactobacillaceae;Lactobacillus	OK326212
632	M3-S-103	Sutterella wadsworthensis	WAL 7877	99.37	Bacteria;Proteobacteria;Betaproteobacteria;Burkholderiales;Sutterellaceae;Sutterella	OK326213
633	M3-S-104	Bifidobacterium longum subsp. longum	JCM 1217	99.79	Bacteria;Actinobacteria;Actinomycetia;Bifidobacteriales;Bifidobacteriaceae;Bifidobacterium	OK326214
634	M3-T-1	Klebsiella quasipneumoniae subsp. quasipneumoniae	01A030	99.79	Bacteria;Proteobacteria;Gammaproteobacteria;Enterobacterales;Enterobacteriaceae;Klebsiella	OK326215
635	M3-T-100	Klebsiella quasipneumoniae subsp. quasipneumoniae	01A030	99.79	Bacteria;Proteobacteria;Gammaproteobacteria;Enterobacterales;Enterobacteriaceae;Klebsiella	OK326216
636	M3-T-101	Bacteroides thetaiotaomicron	VPI-5482	99.65	Bacteria;Bacteroidetes;Bacteroidia;Bacteroidales;Bacteroidaceae;Bacteroides	OK326217
637	M3-T-102	Bifidobacterium longum subsp. longum	JCM 1217	99.86	Bacteria;Actinobacteria;Actinomycetia;Bifidobacteriales;Bifidobacteriaceae;Bifidobacterium	OK326218
638	M3-T-103	Bifidobacterium longum subsp. longum	JCM 1217	99.86	Bacteria;Actinobacteria;Actinomycetia;Bifidobacteriales;Bifidobacteriaceae;Bifidobacterium	OK326219
639	M3-U-101	Lactococcus petauri	159469	100	Bacteria;Firmicutes;Bacilli;Lactobacillales;Streptococcaceae;Lactococcus	OK326220
640	M3-U-102	Bifidobacterium longum subsp. longum	JCM 1217	99.86	Bacteria;Actinobacteria;Actinomycetia;Bifidobacteriales;Bifidobacteriaceae;Bifidobacterium	OK326221
641	M3-U-103	Shigella flexneri	ATCC 29903	99.73	Bacteria;Proteobacteria;Gammaproteobacteria;Enterobacterales;Enterobacteriaceae;Escherichia	OK326222
642	M3-U-104	Streptococcus mutans	ATCC 25175	99.93	Bacteria;Firmicutes;Bacilli;Lactobacillales;Streptococcaceae;Streptococcus	OK326223
643	M3-V-100	Escherichia fergusonii	ATCC 35469	99.93	Bacteria;Proteobacteria;Gammaproteobacteria;Enterobacterales;Enterobacteriaceae;Escherichia	OK326224
644	M3-V-101	Escherichia fergusonii	ATCC 35469	99.86	Bacteria;Proteobacteria;Gammaproteobacteria;Enterobacterales;Enterobacteriaceae;Escherichia	OK326225
645	N1-G-1	Lactococcus lactis subsp. lactis	JCM 5805	100	Bacteria;Firmicutes;Bacilli;Lactobacillales;Streptococcaceae;Lactococcus;Lactococcus lactis	OK326226
646	N1-G-100	Weissella confusa	JCM 1093	100	Bacteria;Firmicutes;Bacilli;Lactobacillales;Lactobacillaceae;Weissella	OK326231
647	N1-G-101	Shigella flexneri	ATCC 29903	100	Bacteria;Proteobacteria;Gammaproteobacteria;Enterobacterales;Enterobacteriaceae;Shigella	OK326232
648	N1-G-102	Escherichia fergusonii	ATCC 35469	99.86	Bacteria;Proteobacteria;Gammaproteobacteria;Enterobacterales;Enterobacteriaceae;Escherichia	OK326233
649	N1-G-103	Shigella flexneri	ATCC 29903	99.86	Bacteria;Proteobacteria;Gammaproteobacteria;Enterobacterales;Enterobacteriaceae;Shigella	OK326234
650	N1-G-2	Kalamiella piersonii	IIIF1SW-P2	100	Bacteria;Proteobacteria;Gammaproteobacteria;Enterobacterales;Erwiniaceae;Kalamiella	OK326227
651	N1-G-3	Lactiplantibacillus plantarum	ATCC 14917	100	Bacteria;Firmicutes;Bacilli;Lactobacillales;Lactobacillaceae;Lactiplantibacillus	OK326228
652	N1-G-5	Kalamiella piersonii	IIIF1SW-P2	100	Bacteria;Proteobacteria;Gammaproteobacteria;Enterobacterales;Erwiniaceae;Kalamiella	OK326229
653	N1-G-6	Shigella flexneri	ATCC 29903	99.86	Bacteria;Proteobacteria;Gammaproteobacteria;Enterobacterales;Enterobacteriaceae;Escherichia	OK326230
654	N1-I-1	Kalamiella piersonii	IIIF1SW-P2	100	Bacteria;Proteobacteria;Gammaproteobacteria;Enterobacterales;Erwiniaceae;Kalamiella	OK326235
655	N1-I-100	Shigella flexneri	ATCC 29903	99.38	Bacteria;Proteobacteria;Gammaproteobacteria;Enterobacterales;Enterobacteriaceae;Shigella	OK326240
656	N1-I-101	Latilactobacillus sakei subsp. sakei	JCM 1157T	99.8	Bacteria;Firmicutes;Bacilli;Lactobacillales;Lactobacillaceae;Latilactobacillus	OK326241
657	N1-I-102	Shigella flexneri	ATCC 29903	99.38	Bacteria;Proteobacteria;Gammaproteobacteria;Enterobacterales;Enterobacteriaceae;Shigella	OK326242
658	N1-I-2	Latilactobacillus sakei subsp. sakei	JCM 1157	100	Bacteria;Firmicutes;Bacilli;Lactobacillales;Lactobacillaceae;Latilactobacillus	OK326236
659	N1-I-3	Kalamiella piersonii	IIIF1SW-P2	100	Bacteria;Proteobacteria;Gammaproteobacteria;Enterobacterales;Erwiniaceae;Kalamiella	OK326237
660	N1-I-4	Shigella flexneri	ATCC 29903	99.39	Bacteria;Proteobacteria;Gammaproteobacteria;Enterobacterales;Enterobacteriaceae;Escherichia	OK326238
661	N1-I-5	Latilactobacillus sakei subsp. sakei	JCM 1157	99.87	Bacteria;Firmicutes;Bacilli;Lactobacillales;Lactobacillaceae;Latilactobacillus	OK326239
662	N1-J-100	Streptococcus anginosus subsp. whileyi	CCUG 39159T	98.65	Bacteria;Firmicutes;Bacilli;Lactobacillales;Streptococcaceae;Streptococcus	OK148025
663	N1-J-101	Clostridium perfringens	ATCC 13124	99.79	Bacteria;Firmicutes;Clostridia;Clostridiales;Clostridiaceae;Clostridium	OK326243
664	N1-O-1	Shigella flexneri	ATCC 29903	100	Bacteria;Proteobacteria;Gammaproteobacteria;Enterobacterales;Enterobacteriaceae;Escherichia	OK326244
665	N1-O-100	Escherichia fergusonii	ATCC 35469	99.86	Bacteria;Proteobacteria;Gammaproteobacteria;Enterobacterales;Enterobacteriaceae;Escherichia	OK326246
666	N1-O-101	Bacteroides fragilis	NCTC 9343	99.72	Bacteria;Bacteroidetes;Bacteroidia;Bacteroidales;Bacteroidaceae;Bacteroides	OK326247
667	N1-O-102	Bifidobacterium pseudocatenulatum	DSM 20438	99.93	Bacteria;Actinobacteria;Actinomycetia;Bifidobacteriales;Bifidobacteriaceae;Bifidobacterium	OK326248
668	N1-O-103	Enterococcus faecium	LMG 11423	99.73	Bacteria;Firmicutes;Bacilli;Lactobacillales;Enterococcaceae;Enterococcus	OK326249
669	N1-O-2	Enterococcus durans	NBRC 100479	99.66	Bacteria;Firmicutes;Bacilli;Lactobacillales;Enterococcaceae;Enterococcus	OK326245
670	N1-Q-1	Shigella flexneri	ATCC 29903	99.93	Bacteria;Proteobacteria;Gammaproteobacteria;Enterobacterales;Enterobacteriaceae;Escherichia	OK326250
671	N1-R-100	Bifidobacterium longum subsp. longum	JCM 1217	99.86	Bacteria;Actinobacteria;Actinomycetia;Bifidobacteriales;Bifidobacteriaceae;Bifidobacterium	OK326251
672	N1-R-101	Eggerthella lenta	DSM 2243	99.86	Bacteria;Actinobacteria;Coriobacteriia;Eggerthellales;Eggerthellaceae;Eggerthella	OK326252
673	N1-S-100	Sutterella wadsworthensis	WAL 7877	99.37	Bacteria;Proteobacteria;Betaproteobacteria;Burkholderiales;Sutterellaceae;Sutterella	OK326253
674	N1-S-101	Bifidobacterium longum subsp. longum	JCM 1217	99.72	Bacteria;Actinobacteria;Actinomycetia;Bifidobacteriales;Bifidobacteriaceae;Bifidobacterium	OK326254
675	N1-S-102	Kalamiella piersonii	IIIF1SW-P2	100	Bacteria;Proteobacteria;Gammaproteobacteria;Enterobacterales;Erwiniaceae;Kalamiella	OK326255
676	N1-T-1	Klebsiella quasipneumoniae subsp. quasipneumoniae	01A030	99.79	Bacteria;Proteobacteria;Gammaproteobacteria;Enterobacterales;Enterobacteriaceae;Klebsiella	OK326256
677	N1-T-2	Klebsiella quasipneumoniae subsp. quasipneumoniae	01A030	99.79	Bacteria;Proteobacteria;Gammaproteobacteria;Enterobacterales;Enterobacteriaceae;Klebsiella	OK326257
678	P1-G-1	Shigella flexneri	ATCC 29903	100	Bacteria;Proteobacteria;Gammaproteobacteria;Enterobacterales;Enterobacteriaceae;Escherichia	OK326258
679	P1-G-10	Latilactobacillus sakei subsp. sakei	JCM 1157	100	Bacteria;Firmicutes;Bacilli;Lactobacillales;Lactobacillaceae;Latilactobacillus	OK326266
680	P1-G-100	Shigella flexneri	ATCC 29903	100	Bacteria;Proteobacteria;Gammaproteobacteria;Enterobacterales;Enterobacteriaceae;Shigella	OK326268
681	P1-G-101	Lactiplantibacillus plantarum	ATCC 14917	100	Bacteria;Firmicutes;Bacilli;Lactobacillales;Lactobacillaceae;Lactiplantibacillus	OK326269
682	P1-G-102	Lactiplantibacillus plantarum	ATCC 14917	100	Bacteria;Firmicutes;Bacilli;Lactobacillales;Lactobacillaceae;Lactiplantibacillus	OK326270
683	P1-G-11	Escherichia fergusonii	ATCC 35469	99.86	Bacteria;Proteobacteria;Gammaproteobacteria;Enterobacterales;Enterobacteriaceae;Escherichia	OK326267
684	P1-G-2	Shigella flexneri	ATCC 29903	99.86	Bacteria;Proteobacteria;Gammaproteobacteria;Enterobacterales;Enterobacteriaceae;Escherichia	OK326259
685	P1-G-3	Lactiplantibacillus plantarum	ATCC 14917	100	Bacteria;Firmicutes;Bacilli;Lactobacillales;Lactobacillaceae;Lactiplantibacillus	OK326260
686	P1-G-4	Shigella flexneri	ATCC 29903	99.86	Bacteria;Proteobacteria;Gammaproteobacteria;Enterobacterales;Enterobacteriaceae;Escherichia	OK326261
687	P1-G-6	Shigella flexneri	ATCC 29903	99.8	Bacteria;Proteobacteria;Gammaproteobacteria;Enterobacterales;Enterobacteriaceae;Escherichia	OK326262
688	P1-G-7	Kalamiella piersonii	IIIF1SW-P2	100	Bacteria;Proteobacteria;Gammaproteobacteria;Enterobacterales;Erwiniaceae;Kalamiella	OK326263
689	P1-G-8	Kalamiella piersonii	IIIF1SW-P2	100	Bacteria;Proteobacteria;Gammaproteobacteria;Enterobacterales;Erwiniaceae;Kalamiella	OK326264
690	P1-G-9	Shigella flexneri	ATCC 29903	99.93	Bacteria;Proteobacteria;Gammaproteobacteria;Enterobacterales;Enterobacteriaceae;Escherichia	OK326265
691	P1-I-1	Klebsiella grimontii	06D021	99.93	Bacteria;Proteobacteria;Gammaproteobacteria;Enterobacterales;Enterobacteriaceae;Klebsiella	OK326271
692	P1-I-100	Latilactobacillus curvatus	JCM 1096	100	Bacteria;Firmicutes;Bacilli;Lactobacillales;Lactobacillaceae;Latilactobacillus	OK326278
693	P1-I-2	Shigella flexneri	ATCC 29903	99.38	Bacteria;Proteobacteria;Gammaproteobacteria;Enterobacterales;Enterobacteriaceae;Escherichia	OK326272
694	P1-I-4	Shigella flexneri	ATCC 29903	99.38	Bacteria;Proteobacteria;Gammaproteobacteria;Enterobacterales;Enterobacteriaceae;Escherichia	OK326273
695	P1-I-5	Latilactobacillus curvatus	JCM 1096	100	Bacteria;Firmicutes;Bacilli;Lactobacillales;Lactobacillaceae;Latilactobacillus	OK326274
696	P1-I-6	Latilactobacillus sakei subsp. sakei	JCM 1157	99.8	Bacteria;Firmicutes;Bacilli;Lactobacillales;Lactobacillaceae;Latilactobacillus	OK326275
697	P1-I-7	Klebsiella grimontii	06D021	99.93	Bacteria;Proteobacteria;Gammaproteobacteria;Enterobacterales;Enterobacteriaceae;Klebsiella	OK326276
698	P1-I-8	Limosilactobacillus fermentum	CECT 562	99.87	Bacteria;Firmicutes;Bacilli;Lactobacillales;Lactobacillaceae;Limosilactobacillus	OK326277
699	P1-J-1	Lactococcus garvieae subsp. garvieae	FDAARGOS_929	100	Bacteria;Firmicutes;Bacilli;Lactobacillales;Streptococcaceae;Lactococcus	OK326279
700	P1-J-100	Klebsiella quasipneumoniae subsp. quasipneumoniae	01A030	99.86	Bacteria;Proteobacteria;Gammaproteobacteria;Enterobacterales;Enterobacteriaceae;Klebsiella	OK326281
701	P1-J-101	Shigella flexneri	ATCC 29903T	99.52	Bacteria;Proteobacteria;Gammaproteobacteria;Enterobacterales;Enterobacteriaceae;Escherichia	OK326282
702	P1-J-102	Streptococcus periodonticum	KCOM 2412T	98.65	Bacteria;Firmicutes;Bacilli;Lactobacillales;Streptococcaceae;Streptococcus	OK148026
703	P1-J-103	Clostridium perfringens	ATCC 13124	99.79	Bacteria;Firmicutes;Clostridia;Clostridiales;Clostridiaceae;Clostridium	OK326283
704	P1-J-104	Enterococcus faecium	LMG 11423	99.73	Bacteria;Firmicutes;Bacilli;Lactobacillales;Enterococcaceae;Enterococcus	OK326284
705	P1-J-105	Streptococcus periodonticum	KCOM 2412T	98.65	Bacteria;Firmicutes;Bacilli;Lactobacillales;Streptococcaceae;Streptococcus	OK148027
706	P1-J-3	Kalamiella piersonii	IIIF1SW-P2	100	Bacteria;Proteobacteria;Gammaproteobacteria;Enterobacterales;Erwiniaceae;Kalamiella	OK326280
707	P1-R-100	Bifidobacterium pseudocatenulatum	B1279T	98.9	Bacteria;Actinobacteria;Actinomycetia;Bifidobacteriales;Bifidobacteriaceae;Bifidobacterium	OK148028
708	P1-R-101	Bifidobacterium longum subsp. longum	JCM 1217	99.86	Bacteria;Actinobacteria;Actinomycetia;Bifidobacteriales;Bifidobacteriaceae;Bifidobacterium	OK326285
709	P1-R-102	Ligilactobacillus ruminis	NBRC 102161	99.93	Bacteria;Firmicutes;Bacilli;Lactobacillales;Lactobacillaceae;Ligilactobacillus	OK326286
710	P1-R-103	Bifidobacterium longum subsp. longum	JCM 1217	99.79	Bacteria;Actinobacteria;Actinomycetia;Bifidobacteriales;Bifidobacteriaceae;Bifidobacterium	OK326287
711	P1-R-104	Bifidobacterium longum subsp. longum	JCM 1217	99.86	Bacteria;Actinobacteria;Actinomycetia;Bifidobacteriales;Bifidobacteriaceae;Bifidobacterium	OK326288
712	P1-R-105	Cutibacterium acnes subsp. acnes	DSM 1897	100	Bacteria;Actinobacteria;Actinomycetia;Propionibacteriales;Propionibacteriaceae;Cutibacterium	OK326289
713	P1-S-100	Lactiplantibacillus plantarum	ATCC 14917	100	Bacteria;Firmicutes;Bacilli;Lactobacillales;Lactobacillaceae;Lactiplantibacillus	OK326290
714	P1-S-101	Latilactobacillus curvatus	JCM 1096	100	Bacteria;Firmicutes;Bacilli;Lactobacillales;Lactobacillaceae;Latilactobacillus	OK326291
715	P1-S-102	Streptococcus periodonticum	KCOM 2412T	98.65	Bacteria;Firmicutes;Bacilli;Lactobacillales;Streptococcaceae;Streptococcus	OK148029
716	P1-S-103	Agathobaculum butyriciproducens	SR79T	97.83	Bacteria;Firmicutes;Clostridia;Clostridiales;Oscillospiraceae;Agathobaculum	OK148030
717	P1-S-104	Latilactobacillus curvatus	JCM 1096	100	Bacteria;Firmicutes;Bacilli;Lactobacillales;Lactobacillaceae;Latilactobacillus	OK326292
718	P1-U-1	Corynebacterium aquatimens	IMMIB L-2475T	98.27	Bacteria;Actinobacteria;Actinomycetia;Mycobacteriales;Corynebacteriaceae;Corynebacterium	OK148031
719	P1-U-101	Escherichia fergusonii	ATCC 35469	99.8	Bacteria;Proteobacteria;Gammaproteobacteria;Enterobacterales;Enterobacteriaceae;Escherichia	OK326296
720	P1-U-102	Citrobacter koseri	LMG 5519T	98.9	Bacteria;Proteobacteria;Gammaproteobacteria;Enterobacterales;Enterobacteriaceae;Citrobacter	OK148032
721	P1-U-103	Escherichia fergusonii	ATCC 35469	99.8	Bacteria;Proteobacteria;Gammaproteobacteria;Enterobacterales;Enterobacteriaceae;Escherichia	OK326297
722	P1-U-2	Corynebacterium aquatimens	IMMIB L-2475T	97.79	Bacteria;Actinobacteria;Actinomycetia;Mycobacteriales;Corynebacteriaceae;Corynebacterium	OK326293
723	P1-U-4	Winkia neuii subsp. anitrata	DSM 8577	100	Bacteria;Actinobacteria;Actinomycetia;Actinomycetales;Actinomycetaceae;Winkia	OK326294
724	P1-U-5	Dermabacter hominis	NBRC 106157	99.79	Bacteria;Actinobacteria;Actinomycetia;Dermabacterales;Dermabacteraceae;Dermabacter	OK326295
725	P1-V-1	Corynebacterium appendicis	IMMIB R-3491T	97.66	Bacteria;Actinobacteria;Actinomycetia;Mycobacteriales;Corynebacteriaceae;Corynebacterium	OK148033
726	P1-V-100	Bacteroides faecis	MAJ27T	98.38	Bacteria;Bacteroidetes;Bacteroidia;Bacteroidales;Bacteroidaceae;Bacteroides	OK148034
727	P1-V-102	Shigella flexneri	ATCC 29903	99.73	Bacteria;Proteobacteria;Gammaproteobacteria;Enterobacterales;Enterobacteriaceae;Escherichia	OK326298
728	P1-V-103	Collinsella aerofaciens	ATCC 25986T	99.65	Bacteria;Actinobacteria;Coriobacteriia;Coriobacteriales;Coriobacteriaceae;Collinsella	OK326299
729	P1-V-104	Bifidobacterium pseudocatenulatum	DSM 20438	99.79	Bacteria;Actinobacteria;Actinomycetia;Bifidobacteriales;Bifidobacteriaceae;Bifidobacterium	OK326300
730	P2-J-100	Clostridium perfringens	ATCC 13124	99.79	Bacteria;Firmicutes;Clostridia;Clostridiales;Clostridiaceae;Clostridium	OK326301
731	P2-J-101	Enterococcus durans	NBRC 100479	99.73	Bacteria;Firmicutes;Bacilli;Lactobacillales;Enterococcaceae;Enterococcus	OK326302
732	P2-J-102	Clostridium disporicum	DS1T	98.35	Bacteria;Firmicutes;Clostridia;Clostridiales;Clostridiaceae;Clostridium	OK148035
733	P2-J-103	Clostridium celatum	JCM 1394T	98.7	Bacteria;Firmicutes;Clostridia;Clostridiales;Clostridiaceae;Clostridium	OK148036
734	P2-L-100	Enterococcus avium	ATCC 14025	99.93	Bacteria;Firmicutes;Bacilli;Lactobacillales;Enterococcaceae;Enterococcus	OK326303
735	P2-L-101	Lactiplantibacillus pentosus	DSM 20314	100	Bacteria;Firmicutes;Bacilli;Lactobacillales;Lactobacillaceae;Lactiplantibacillus	OK326304
736	P2-L-102	Enterococcus avium	ATCC 14025	99.93	Bacteria;Firmicutes;Bacilli;Lactobacillales;Enterococcaceae;Enterococcus	OK326305
737	P2-Q-1	Shigella flexneri	ATCC 29903	99.93	Bacteria;Proteobacteria;Gammaproteobacteria;Enterobacterales;Enterobacteriaceae;Escherichia	OK326306
738	P2-R-100	Bifidobacterium pseudocatenulatum	DSM 20438T	98.8	Bacteria;Actinobacteria;Actinomycetia;Bifidobacteriales;Bifidobacteriaceae;Bifidobacterium	OK148037
739	P2-R-101	Ligilactobacillus ruminis	NBRC 102161	99.93	Bacteria;Firmicutes;Bacilli;Lactobacillales;Lactobacillaceae;Ligilactobacillus	OK326307
740	P2-R-102	Eggerthella lenta	DSM 2243	99.86	Bacteria;Actinobacteria;Coriobacteriia;Eggerthellales;Eggerthellaceae;Eggerthella	OK326308
741	P2-U-1	Shigella flexneri	ATCC 29903	99.79	Bacteria;Proteobacteria;Gammaproteobacteria;Enterobacterales;Enterobacteriaceae;Escherichia	OK326309
742	P2-U-101	Collinsella aerofaciens	ATCC 25986	99.79	Bacteria;Actinobacteria;Coriobacteriia;Coriobacteriales;Coriobacteriaceae;Collinsella	OK326311
743	P2-U-102	Bifidobacterium pseudocatenulatum	DSM 20438	94.56	Bacteria;Actinobacteria;Actinomycetia;Bifidobacteriales;Bifidobacteriaceae;Bifidobacterium	OK148038
744	P2-U-2	Shigella flexneri	ATCC 29903	99.79	Bacteria;Proteobacteria;Gammaproteobacteria;Enterobacterales;Enterobacteriaceae;Escherichia	OK326310
745	P2-V-1	Citrobacter koseri	LMG 5519	99.31	Bacteria;Proteobacteria;Gammaproteobacteria;Enterobacterales;Enterobacteriaceae;Citrobacter	OK326312
746	P2-V-2	Corynebacterium tuberculostearicum	CIP 107291	100	Bacteria;Actinobacteria;Actinomycetia;Mycobacteriales;Corynebacteriaceae;Corynebacterium	OK326313
747	P3-J-100	Parabacteroides distasonis	ATCC 8503T	98.43	Bacteria;Bacteroidetes;Bacteroidia;Bacteroidales;Porphyromonadaceae;Parabacteroides	OK148039
748	P3-J-101	Clostridium perfringens	ATCC 13124	99.79	Bacteria;Firmicutes;Clostridia;Clostridiales;Clostridiaceae;Clostridium	OK326314
749	P3-O-101	Bacteroides thetaiotaomicron	VPI-5482T	99	Bacteria;Bacteroidetes;Bacteroidia;Bacteroidales;Bacteroidaceae;Bacteroides	OK148040
750	P3-Q-100	Bacteroides xylanisolvens	XB1A	99.49	Bacteria;Bacteroidetes;Bacteroidia;Bacteroidales;Bacteroidaceae;Bacteroides	OK326315
751	P3-Q-101	Phocaeicola vulgatus	ATCC 8482	99.66	Bacteria;Bacteroidetes;Bacteroidia;Bacteroidales;Bacteroidaceae;Phocaeicola	OK326316
752	P3-R-1	Acinetobacter pittii	CIP 70.29	100	Bacteria;Proteobacteria;Gammaproteobacteria;Moraxellales;Moraxellaceae;Acinetobacter	OK326317
753	P3-R-100	Collinsella aerofaciens	ATCC 25986	99.72	Bacteria;Actinobacteria;Coriobacteriia;Coriobacteriales;Coriobacteriaceae;Collinsella	OK326320
754	P3-R-101	Ligilactobacillus ruminis	NBRC 102161	99.93	Bacteria;Firmicutes;Bacilli;Lactobacillales;Lactobacillaceae;Ligilactobacillus	OK326321
755	P3-R-102	Bacteroides ovatus	ATCC 8483	99.52	Bacteria;Bacteroidetes;Bacteroidia;Bacteroidales;Bacteroidaceae;Bacteroides	OK326322
756	P3-R-103	Bacteroides caccae	ATCC 43185	99.66	Bacteria;Bacteroidetes;Bacteroidia;Bacteroidales;Bacteroidaceae;Bacteroides	OK326323
757	P3-R-104	Fusicatenibacter saccharivorans	HT03-11	99.78	Bacteria;Firmicutes;Clostridia;Clostridiales;Lachnospiraceae;Fusicatenibacter	OK326324
758	P3-R-105	Enterocloster aldensis	RMA 9741T	99	Bacteria;Firmicutes;Clostridia;Clostridiales;Lachnospiraceae;Enterocloster	OK148041
759	P3-R-106	Holdemanella biformis	DSM 3989T	98.16	Bacteria;Firmicutes;Erysipelotrichia;Erysipelotrichales;Erysipelotrichaceae;Holdemanella	OK148042
760	P3-R-2	Micrococcus luteus	NCTC 2665	99.65	Bacteria;Actinobacteria;Actinomycetia;Micrococcales;Micrococcaceae;Micrococcus	OK326318
761	P3-R-3	Ligilactobacillus ruminis	NBRC 102161	99.93	Bacteria;Firmicutes;Bacilli;Lactobacillales;Lactobacillaceae;Ligilactobacillus	OK326319
762	P3-S-100	Anaerococcus vaginalis	CCUG 31349	99.1	Bacteria;Firmicutes;Tissierellia;Tissierellales;Peptoniphilaceae;Anaerococcus	OK148043
763	P3-T-100	Bifidobacterium longum subsp. longum	JCM 1217	99.65	Bacteria;Actinobacteria;Actinomycetia;Bifidobacteriales;Bifidobacteriaceae;Bifidobacterium	OK326325
764	P3-U-1	Micrococcus luteus	NCTC 2665	99.58	Bacteria;Actinobacteria;Actinomycetia;Micrococcales;Micrococcaceae;Micrococcus	OK326326
765	P3-U-100	Bacteroides ovatus	JCM 5824T	97.88	Bacteria;Bacteroidetes;Bacteroidia;Bacteroidales;Bacteroidaceae;Bacteroides	OK148047
766	P3-U-101	Bacteroides faecis	MAJ27T	98.37	Bacteria;Bacteroidetes;Bacteroidia;Bacteroidales;Bacteroidaceae;Bacteroides	OK148048
767	P3-U-102	Bacteroides ovatus	ATCC 8483	99.52	Bacteria;Bacteroidetes;Bacteroidia;Bacteroidales;Bacteroidaceae;Bacteroides	OK326327
768	P3-U-103	Bacteroides faecis	MAJ27T	98.15	Bacteria;Bacteroidetes;Bacteroidia;Bacteroidales;Bacteroidaceae;Bacteroides	OK148049
769	P3-U-104	Bacteroides ovatus	ATCC 8483	99.52	Bacteria;Bacteroidetes;Bacteroidia;Bacteroidales;Bacteroidaceae;Bacteroides	OK326328
770	P3-U-105	Bacteroides faecis	MAJ27T	98.15	Bacteria;Bacteroidetes;Bacteroidia;Bacteroidales;Bacteroidaceae;Bacteroides	OK148050
771	P3-U-2	Corynebacterium aquatimens	IMMIB L-2475T	97.6	Bacteria;Actinobacteria;Actinomycetia;Mycobacteriales;Corynebacteriaceae;Corynebacterium	OK148044
772	P3-U-4	Corynebacterium aquatimens	IMMIB L-2475T	98.22	Bacteria;Actinobacteria;Actinomycetia;Mycobacteriales;Corynebacteriaceae;Corynebacterium	OK148045
773	P3-U-5	Corynebacterium tuscaniense	ISS-5309T	97.48	Bacteria;Actinobacteria;Actinomycetia;Mycobacteriales;Corynebacteriaceae;Corynebacterium	OK148046
774	P3-V-1	Corynebacterium aquatimens	IMMIB L-2475T	97.79	Bacteria;Actinobacteria;Actinomycetia;Mycobacteriales;Corynebacteriaceae;Corynebacterium	OK148051
775	P3-V-100	Bacteroides ovatus	ATCC 8483	99.31	Bacteria;Bacteroidetes;Bacteroidia;Bacteroidales;Bacteroidaceae;Bacteroides	OK326329
776	P3-V-101	Phocaeicola vulgatus	ATCC 8482	99.52	Bacteria;Bacteroidetes;Bacteroidia;Bacteroidales;Bacteroidaceae;Phocaeicola	OK326330
777	P3-V-102	Escherichia fergusonii	ATCC 35469	99.93	Bacteria;Proteobacteria;Gammaproteobacteria;Enterobacterales;Enterobacteriaceae;Escherichia	OK326331
778	P3-V-103	Parabacteroides merdae	ATCC 43184	99.86	Bacteria;Bacteroidetes;Bacteroidia;Bacteroidales;Porphyromonadaceae;Parabacteroides	OK326332
779	P3-V-104	Phocaeicola vulgatus	ATCC 8482	99.52	Bacteria;Bacteroidetes;Bacteroidia;Bacteroidales;Bacteroidaceae;Phocaeicola	OK326333
780	P3-V-105	Phocaeicola vulgatus	ATCC 8482	99.52	Bacteria;Bacteroidetes;Bacteroidia;Bacteroidales;Bacteroidaceae;Phocaeicola	OK326334
781	P3-V-2	Corynebacterium glaucum	IMMIB R-5091T	97.44	Bacteria;Actinobacteria;Actinomycetia;Mycobacteriales;Corynebacteriaceae;Corynebacterium	OK148052
782	P3-V-3	Corynebacterium thomssenii	DSM 44276T	96.9	Bacteria;Actinobacteria;Actinomycetia;Mycobacteriales;Corynebacteriaceae;Corynebacterium	OK148053
783	P3-V-4	Corynebacterium aquatimens	IMMIB L-2475T	98.28	Bacteria;Actinobacteria;Actinomycetia;Mycobacteriales;Corynebacteriaceae;Corynebacterium	OK148054
784	P3-V-5	Corynebacterium aquatimens	IMMIB L-2475T	96.92	Bacteria;Actinobacteria;Actinomycetia;Mycobacteriales;Corynebacteriaceae;Corynebacterium	OK148055
785	P3-V-6	Corynebacterium glaucum	IMMIB R-5091T	97.63	Bacteria;Actinobacteria;Actinomycetia;Mycobacteriales;Corynebacteriaceae;Corynebacterium	OK148056
786	S1-G-10	Microbacterium hydrothermale	0704C9-2T	98.9	Bacteria;Actinobacteria;Actinomycetia;Microbacteriales;Microbacteriaceae;Microbacterium	OK326341
787	S1-G-100	Citrobacter freundii	DSM 30039	99.93	Bacteria;Proteobacteria;Gammaproteobacteria;Enterobacterales;Enterobacteriaceae;Citrobacter	OK326342
788	S1-G-101	Shigella flexneri	ATCC 29903	99.93	Bacteria;Proteobacteria;Gammaproteobacteria;Enterobacterales;Enterobacteriaceae;Escherichia	OK326343
789	S1-G-2	Lactococcus lactis subsp. lactis	JCM 5805	100	Bacteria;Firmicutes;Bacilli;Lactobacillales;Streptococcaceae;Lactococcus	OK326335
790	S1-G-3	Microbacterium aoyamense	KV-492	99.44	Bacteria;Actinobacteria;Actinomycetia;Microbacteriales;Microbacteriaceae;Microbacterium	OK326336
791	S1-G-6	Kalamiella piersonii	IIIF1SW-P2	100	Bacteria;Proteobacteria;Gammaproteobacteria;Enterobacterales;Erwiniaceae;Kalamiella	OK326337
792	S1-G-7	Shigella flexneri	ATCC 29903	99.93	Bacteria;Proteobacteria;Gammaproteobacteria;Enterobacterales;Enterobacteriaceae;Escherichia	OK326338
793	S1-G-8	Microbacterium aoyamense	KV-492	99.44	Bacteria;Actinobacteria;Actinomycetia;Microbacteriales;Microbacteriaceae;Microbacterium	OK326339
794	S1-G-9	Latilactobacillus sakei subsp. sakei	JCM 1157	99.87	Bacteria;Firmicutes;Bacilli;Lactobacillales;Lactobacillaceae;Latilactobacillus	OK326340
795	S1-I-1	Latilactobacillus sakei subsp. sakei	JCM 1157	100	Bacteria;Firmicutes;Bacilli;Lactobacillales;Lactobacillaceae;Latilactobacillus	OK326344
796	S1-I-100	Shigella flexneri	ATCC 29903	99.39	Bacteria;Proteobacteria;Gammaproteobacteria;Enterobacterales;Enterobacteriaceae;Escherichia	OK326349
797	S1-I-101	Shigella flexneri	ATCC 29903	99.32	Bacteria;Proteobacteria;Gammaproteobacteria;Enterobacterales;Enterobacteriaceae;Escherichia	OK326350
798	S1-I-2	Bacillus infantis	NRRL B-14911	99.8	Bacteria;Firmicutes;Bacilli;Bacillales;Bacillaceae;Cytobacillus	OK326345
799	S1-I-3	Brevibacterium frigoritolerans	DSM 8801	100	Bacteria;Firmicutes;Bacilli;Bacillales;Bacillaceae;Peribacillus	OK326346
800	S1-I-4	Klebsiella grimontii	06D021	99.93	Bacteria;Proteobacteria;Gammaproteobacteria;Enterobacterales;Enterobacteriaceae;Klebsiella	OK326347
801	S1-I-7	Bacillus infantis	NRRL B-14911	99.8	Bacteria;Firmicutes;Bacilli;Bacillales;Bacillaceae;Cytobacillus	OK326348
802	S1-J-100	Parabacteroides distasonis	ATCC 8503T	98.43	Bacteria;Bacteroidetes;Bacteroidia;Bacteroidales;Porphyromonadaceae;Parabacteroides	OK148057
803	S1-J-101	Streptococcus periodonticum	KCOM 2412T	98.65	Bacteria;Firmicutes;Bacilli;Lactobacillales;Streptococcaceae;Streptococcus	OK148058
804	S1-O-1	Escherichia fergusonii	ATCC 35469	99.86	Bacteria;Proteobacteria;Gammaproteobacteria;Enterobacterales;Enterobacteriaceae;Escherichia	OK326351
805	S1-O-100	Bifidobacterium pseudocatenulatum	DSM 20438	99.58	Bacteria;Actinobacteria;Actinomycetia;Bifidobacteriales;Bifidobacteriaceae;Bifidobacterium	OK326354
806	S1-O-101	Bacteroides fragilis	NCTC 9343	99.66	Bacteria;Bacteroidetes;Bacteroidia;Bacteroidales;Bacteroidaceae;Bacteroides	OK326355
807	S1-O-102	Bacteroides koreensis	YS-aM39	99.34	Bacteria;Bacteroidetes;Bacteroidia;Bacteroidales;Bacteroidaceae;Bacteroides	OK326356
808	S1-O-103	Kalamiella piersonii	IIIF1SW-P2	100	Bacteria;Proteobacteria;Gammaproteobacteria;Enterobacterales;Erwiniaceae;Kalamiella	OK326357
809	S1-O-2	Enterococcus faecium	LMG 11423	99.73	Bacteria;Firmicutes;Bacilli;Lactobacillales;Enterococcaceae;Enterococcus	OK326352
810	S1-O-3	Kalamiella piersonii	IIIF1SW-P2	100	Bacteria;Proteobacteria;Gammaproteobacteria;Enterobacterales;Erwiniaceae;Kalamiella	OK326353
811	S1-Q-1	Shigella flexneri	ATCC 29903	99.93	Bacteria;Proteobacteria;Gammaproteobacteria;Enterobacterales;Enterobacteriaceae;Escherichia	OK326358
812	S1-Q-100	Bacteroides uniformis	ATCC 8492	99.93	Bacteria;Bacteroidetes;Bacteroidia;Bacteroidales;Bacteroidaceae;Bacteroides	OK326361
813	S1-Q-101	Bacteroides uniformis	ATCC 8492	99.93	Bacteria;Bacteroidetes;Bacteroidia;Bacteroidales;Bacteroidaceae;Bacteroides	OK326362
814	S1-Q-102	Bacteroides uniformis	ATCC 8492	99.86	Bacteria;Bacteroidetes;Bacteroidia;Bacteroidales;Bacteroidaceae;Bacteroides	OK326363
815	S1-Q-103	Bacteroides uniformis	ATCC 8492	99.86	Bacteria;Bacteroidetes;Bacteroidia;Bacteroidales;Bacteroidaceae;Bacteroides	OK326364
816	S1-Q-2	Enterococcus durans	NBRC 100479	99.73	Bacteria;Firmicutes;Bacilli;Lactobacillales;Enterococcaceae;Enterococcus	OK326359
817	S1-Q-3	Shigella flexneri	ATCC 29903	100	Bacteria;Proteobacteria;Gammaproteobacteria;Enterobacterales;Enterobacteriaceae;Escherichia	OK326360
818	S1-R-101	Bifidobacterium longum subsp. longum	JCM 1217	99.86	Bacteria;Actinobacteria;Actinomycetia;Bifidobacteriales;Bifidobacteriaceae;Bifidobacterium	OK326365
819	S1-R-102	Bifidobacterium longum subsp. longum	JCM 1217	99.65	Bacteria;Actinobacteria;Actinomycetia;Bifidobacteriales;Bifidobacteriaceae;Bifidobacterium	OK326366
820	S1-R-103	Sutterella wadsworthensis	WAL 7877	99.3	Bacteria;Proteobacteria;Betaproteobacteria;Burkholderiales;Sutterellaceae;Sutterella	OK326367
821	S1-S-102	Sutterella wadsworthensis	WAL 7877	99.37	Bacteria;Proteobacteria;Betaproteobacteria;Burkholderiales;Sutterellaceae;Sutterella	OK326368
822	S1-T-1	Klebsiella quasipneumoniae subsp. quasipneumoniae	01A030	99.79	Bacteria;Proteobacteria;Gammaproteobacteria;Enterobacterales;Enterobacteriaceae;Klebsiella	OK326369
823	S1-T-100	Bacteroides xylanisolvens	XB1A	99.41	Bacteria;Bacteroidetes;Bacteroidia;Bacteroidales;Bacteroidaceae;Bacteroides	OK326370
824	S1-T-101	Bacteroides ovatus	ATCC 8483	99.24	Bacteria;Bacteroidetes;Bacteroidia;Bacteroidales;Bacteroidaceae;Bacteroides	OK326371
825	S1-T-102	Bacteroides caccae	ATCC 43185	99.93	Bacteria;Bacteroidetes;Bacteroidia;Bacteroidales;Bacteroidaceae;Bacteroides	OK326372
826	S1-T-103	Bacteroides uniformis	ATCC 8492	99.93	Bacteria;Bacteroidetes;Bacteroidia;Bacteroidales;Bacteroidaceae;Bacteroides	OK326373
827	S1-U-1	Micrococcus luteus	NCTC 2665	99.65	Bacteria;Actinobacteria;Actinomycetia;Micrococcales;Micrococcaceae;Micrococcus	OK326374
828	S1-U-101	Bacteroides stercoris	ATCC 43183T	99.03	Bacteria;Bacteroidetes;Bacteroidia;Bacteroidales;Bacteroidaceae;Bacteroides	OK148060
829	S1-U-102	Bacteroides faecis	MAJ27T	98.37	Bacteria;Bacteroidetes;Bacteroidia;Bacteroidales;Bacteroidaceae;Bacteroides	OK148061
830	S1-U-103	Lactococcus petauri	159469	100	Bacteria;Firmicutes;Bacilli;Lactobacillales;Streptococcaceae;Lactococcus	OK326376
831	S1-U-104	Bacteroides faecis	MAJ27T	98.15	Bacteria;Bacteroidetes;Bacteroidia;Bacteroidales;Bacteroidaceae;Bacteroides	OK148062
832	S1-U-3	Lactococcus petauri	159469	100	Bacteria;Firmicutes;Bacilli;Lactobacillales;Streptococcaceae;Lactococcus	OK326375
833	S1-U-4	Niallia nealsonii	DSM 15077T	98.73	Bacteria;Firmicutes;Bacilli;Bacillales;Bacillaceae;Niallia	OK148059
834	S1-V-1	Micrococcus luteus	NCTC 2665	99.65	Bacteria;Actinobacteria;Actinomycetia;Micrococcales;Micrococcaceae;Micrococcus	OK326377
835	S1-V-100	Phocaeicola vulgatus	ATCC 8482	99.52	Bacteria;Bacteroidetes;Bacteroidia;Bacteroidales;Bacteroidaceae;Phocaeicola	OK326380
836	S1-V-101	Escherichia fergusonii	ATCC 35469	99.93	Bacteria;Proteobacteria;Gammaproteobacteria;Enterobacterales;Enterobacteriaceae;Escherichia	OK326381
837	S1-V-102	Bacteroides ovatus	ATCC 8483	99.52	Bacteria;Bacteroidetes;Bacteroidia;Bacteroidales;Bacteroidaceae;Bacteroides	OK326382
838	S1-V-103	Parabacteroides merdae	ATCC 43184	99.31	Bacteria;Bacteroidetes;Bacteroidia;Bacteroidales;Porphyromonadaceae;Parabacteroides	OK326383
839	S1-V-2	Micrococcus luteus	NCTC 2665	99.72	Bacteria;Actinobacteria;Actinomycetia;Micrococcales;Micrococcaceae;Micrococcus	OK326378
840	S1-V-3	Micrococcus luteus	NCTC 2665	99.65	Bacteria;Actinobacteria;Actinomycetia;Micrococcales;Micrococcaceae;Micrococcus	OK326379
841	T2-J-100	Clostridium perfringens	ATCC 13124	99.79	Bacteria;Firmicutes;Clostridia;Clostridiales;Clostridiaceae;Clostridium	OK326384
842	T2-J-101	Emergencia timonensis	SN18	100	Bacteria;Firmicutes;Clostridia;Clostridiales;Mogibacterium_f;Emergencia	OK326385
843	T2-J-102	Kalamiella piersonii	IIIF1SW-P2	100	Bacteria;Proteobacteria;Gammaproteobacteria;Enterobacterales;Erwiniaceae;Kalamiella	OK326386
844	T2-J-103	Paeniclostridium sordellii	ATCC 9714	99.58	Bacteria;Firmicutes;Clostridia;Clostridiales;Peptostreptococcaceae;Paraclostridium	OK326387
845	T2-L-100	Enterococcus avium	ATCC 14025	99.93	Bacteria;Firmicutes;Bacilli;Lactobacillales;Enterococcaceae;Enterococcus	OK326388
846	T2-L-101	Lactiplantibacillus pentosus	DSM 20314	99.93	Bacteria;Firmicutes;Bacilli;Lactobacillales;Lactobacillaceae;Lactiplantibacillus	OK326389
847	T2-L-102	Enterococcus faecium	LMG 11423	99.73	Bacteria;Firmicutes;Bacilli;Lactobacillales;Enterococcaceae;Enterococcus	OK326390
848	T2-O-1	Enterococcus durans	NBRC 100479	99.72	Bacteria;Firmicutes;Bacilli;Lactobacillales;Enterococcaceae;Enterococcus	OK326391
849	T2-O-100	Bifidobacterium pseudocatenulatum	DSM 20438	99.65	Bacteria;Actinobacteria;Actinomycetia;Bifidobacteriales;Bifidobacteriaceae;Bifidobacterium	OK326393
850	T2-O-101	Bifidobacterium longum subsp. longum	JCM 1217	99.79	Bacteria;Actinobacteria;Actinomycetia;Bifidobacteriales;Bifidobacteriaceae	OK326394
851	T2-O-102	Phocaeicola vulgatus	ATCC 8482	99.66	Bacteria;Bacteroidetes;Bacteroidia;Bacteroidales;Bacteroidaceae;Phocaeicola	OK326395
852	T2-O-103	Bifidobacterium longum subsp. longum	JCM 1217	99.86	Bacteria;Actinobacteria;Actinomycetia;Bifidobacteriales;Bifidobacteriaceae;Bifidobacterium	OK326396
853	T2-O-107	Bifidobacterium longum subsp. longum	JCM 1217	99.79	Bacteria;Actinobacteria;Actinomycetia;Bifidobacteriales;Bifidobacteriaceae;Bifidobacterium	OK326397
854	T2-O-2	Escherichia fergusonii	ATCC 35469	99.86	Bacteria;Proteobacteria;Gammaproteobacteria;Enterobacterales;Enterobacteriaceae;Escherichia	OK326392
855	T2-Q-1	Shigella flexneri	ATCC 29903	100	Bacteria;Proteobacteria;Gammaproteobacteria;Enterobacterales;Enterobacteriaceae;Escherichia	OK326398
856	T2-Q-100	Enterococcus durans	NBRC 100479	99.73	Bacteria;Firmicutes;Bacilli;Lactobacillales;Enterococcaceae;Enterococcus	OK326402
857	T2-Q-101	Clostridium perfringens	ATCC 13124	99.86	Bacteria;Firmicutes;Clostridia;Clostridiales;Clostridiaceae;Clostridium	OK326403
858	T2-Q-102	Clostridium perfringens	ATCC 13124	99.86	Bacteria;Firmicutes;Clostridia;Clostridiales;Clostridiaceae;Clostridium	OK326404
859	T2-Q-103	Shigella flexneri	ATCC 29903	99.93	Bacteria;Proteobacteria;Gammaproteobacteria;Enterobacterales;Enterobacteriaceae;Escherichia	OK326405
860	T2-Q-2	Enterobacter sichuanensis	WCHECl1597	99.93	Bacteria;Proteobacteria;Gammaproteobacteria;Enterobacterales;Enterobacteriaceae;Enterobacter	OK326399
861	T2-Q-3	Enterobacter sichuanensis	WCHECl1597	99.86	Bacteria;Proteobacteria;Gammaproteobacteria;Enterobacterales;Enterobacteriaceae;Enterobacter	OK326400
862	T2-Q-4	Shigella flexneri	ATCC 29903	99.93	Bacteria;Proteobacteria;Gammaproteobacteria;Enterobacterales;Enterobacteriaceae;Escherichia	OK326401
863	T2-R-1	Corynebacterium minutissimum	NCTC 10288T	96.44	Bacteria;Actinobacteria;Actinomycetia;Mycobacteriales;Corynebacteriaceae;Corynebacterium	OK148063
864	T2-R-100	Eggerthella lenta	DSM 2243	99.86	Bacteria;Actinobacteria;Coriobacteriia;Eggerthellales;Eggerthellaceae;Eggerthella	OK326407
865	T2-R-101	Bifidobacterium pseudocatenulatum	DSM 20438	98.9	Bacteria;Actinobacteria;Actinomycetia;Bifidobacteriales;Bifidobacteriaceae;Bifidobacterium	OK148065
866	T2-R-2	Moraxella osloensis	CCUG 350T	99.1	Bacteria;Proteobacteria;Gammaproteobacteria;Moraxellales;Moraxellaceae;Moraxella_g2	OK148064
867	T2-R-3	Dermabacter vaginalis	AD1-86	100	Bacteria;Actinobacteria;Actinomycetia;Dermabacterales;Dermabacteraceae;Dermabacter	OK326406
868	T2-T-1	Klebsiella quasipneumoniae subsp. quasipneumoniae	01A030	99.79	Bacteria;Proteobacteria;Gammaproteobacteria;Enterobacterales;Enterobacteriaceae;Klebsiella	OK326408
869	T2-T-100	Eggerthella lenta	JCM 9979T	97.74	Bacteria;Actinobacteria;Coriobacteriia;Eggerthellales;Eggerthellaceae;Eggerthella	OK148066
870	T2-T-101	Bacteroides xylanisolvens	XB1AT	98.23	Bacteria;Bacteroidetes;Bacteroidia;Bacteroidales;Bacteroidaceae;Bacteroides	OK148067
871	T2-T-102	Bacteroides ovatus	ATCC 8483	99.52	Bacteria;Bacteroidetes;Bacteroidia;Bacteroidales;Bacteroidaceae;Bacteroides	OK326410
872	T2-T-103	Bacteroides ovatus	ATCC 8483	99.45	Bacteria;Bacteroidetes;Bacteroidia;Bacteroidales;Bacteroidaceae;Bacteroides	OK326411
873	T2-T-2	Latilactobacillus sakei subsp. sakei	JCM 1157T	99.6	Bacteria;Firmicutes;Bacilli;Lactobacillales;Lactobacillaceae;Latilactobacillus;	OK326409
874	T2-U-1	Streptococcus anginosus subsp. whileyi	CCUG 39159T	99.72	Bacteria;Firmicutes;Bacilli;Lactobacillales;Streptococcaceae;Streptococcus;Streptococcus anginosus	OK326412
875	T2-U-101	Bifidobacterium pseudocatenulatum	DSM 20438	99.66	Bacteria;Actinobacteria;Actinomycetia;Bifidobacteriales;Bifidobacteriaceae;Bifidobacterium	OK326416
876	T2-U-102	Bacteroides faecis	MAJ27T	98.41	Bacteria;Bacteroidetes;Bacteroidia;Bacteroidales;Bacteroidaceae;Bacteroides	OK148068
877	T2-U-103	Bifidobacterium pseudocatenulatum	DSM 20438	99.79	Bacteria;Actinobacteria;Actinomycetia;Bifidobacteriales;Bifidobacteriaceae;Bifidobacterium	OK326417
878	T2-U-104	Parabacteroides merdae	ATCC 43184	100	Bacteria;Bacteroidetes;Bacteroidia;Bacteroidales;Porphyromonadaceae;Parabacteroides	OK326418
879	T2-U-105	Bacteroides fragilis	NCTC 9343	100	Bacteria;Bacteroidetes;Bacteroidia;Bacteroidales;Bacteroidaceae;Bacteroides	OK326419
880	T2-U-2	Kroppenstedtia eburnea	DSM 45196	99.74	Bacteria;Firmicutes;Bacilli;Bacillales;Thermoactinomycetaceae;Kroppenstedtia	OK326413
881	T2-U-3	Lactococcus petauri	159469	100	Bacteria;Firmicutes;Bacilli;Lactobacillales;Streptococcaceae;Lactococcus	OK326414
882	T2-U-4	Shigella flexneri	ATCC 29903	99.79	Bacteria;Proteobacteria;Gammaproteobacteria;Enterobacterales;Enterobacteriaceae;Escherichia	OK326415
883	T2-V-1	Lactococcus petauri	159469	100	Bacteria;Firmicutes;Bacilli;Lactobacillales;Streptococcaceae;Lactococcus	OK326420
884	T2-V-2	Shigella flexneri	ATCC 29903	99.79	Bacteria;Proteobacteria;Gammaproteobacteria;Enterobacterales;Enterobacteriaceae;Escherichia	OK326421
885	TA-J-100	Kalamiella piersonii	IIIF1SW-P2	100	Bacteria;Proteobacteria;Gammaproteobacteria;Enterobacterales;Erwiniaceae;Kalamiella	OK326422
886	TA-J-101	Parabacteroides distasonis	ATCC 8503T	98.29	Bacteria;Bacteroidetes;Bacteroidia;Bacteroidales;Porphyromonadaceae;Parabacteroides	OK148069
887	TA-J-102	Parabacteroides distasonis	ATCC 8503T	98.43	Bacteria;Bacteroidetes;Bacteroidia;Bacteroidales;Porphyromonadaceae;Parabacteroides	OK148070
888	TA-L-100	Lacticaseibacillus paracasei subsp. tolerans	JCM 1171	100	Bacteria;Firmicutes;Bacilli;Lactobacillales;Lactobacillaceae;Lacticaseibacillus	OK326423
889	TA-L-101	Levilactobacillus brevis	ATCC 14869	100	Bacteria;Firmicutes;Bacilli;Lactobacillales;Lactobacillaceae;Levilactobacillus	OK326424
890	TA-O-1	Kalamiella piersonii	IIIF1SW-P2	100	Bacteria;Proteobacteria;Gammaproteobacteria;Enterobacterales;Erwiniaceae;Kalamiella	OK326425
891	TA-O-100	Bifidobacterium pseudocatenulatum	DSM 20438	99.93	Bacteria;Actinobacteria;Actinomycetia;Bifidobacteriales;Bifidobacteriaceae;Bifidobacterium	OK326429
892	TA-O-101	Collinsella aerofaciens	ATCC 25986T	97.8	Bacteria;Actinobacteria;Coriobacteriia;Coriobacteriales;Coriobacteriaceae;Collinsella	OK326430
893	TA-O-102	Clostridium baratii	ATCC 27638	99.79	Bacteria;Firmicutes;Clostridia;Clostridiales;Clostridiaceae;Clostridium	OK326431
894	TA-O-2	Enterococcus faecium	LMG 11423	99.73	Bacteria;Firmicutes;Bacilli;Lactobacillales;Enterococcaceae;Enterococcus	OK326426
895	TA-O-3	Escherichia ruysiae	OPT1704T	99.66	Bacteria;Proteobacteria;Gammaproteobacteria;Enterobacterales;Enterobacteriaceae;Escherichia	OK326427
896	TA-O-4	Escherichia ruysiae	OPT1704T	99.66	Bacteria;Proteobacteria;Gammaproteobacteria;Enterobacterales;Enterobacteriaceae;Escherichia	OK326428
897	TA-Q-1	Shigella flexneri	ATCC 29903	99.93	Bacteria;Proteobacteria;Gammaproteobacteria;Enterobacterales;Enterobacteriaceae;Escherichia	OK326432
898	TA-Q-100	Collinsella aerofaciens	ATCC 25986	99.37	Bacteria;Actinobacteria;Coriobacteriia;Coriobacteriales;Coriobacteriaceae;Collinsella	OK326435
899	TA-Q-101	Bacteroides uniformis	ATCC 8492	100	Bacteria;Bacteroidetes;Bacteroidia;Bacteroidales;Bacteroidaceae;Bacteroides	OK326436
900	TA-Q-102	Bacteroides ovatus	ATCC 8483	99.31	Bacteria;Bacteroidetes;Bacteroidia;Bacteroidales;Bacteroidaceae;Bacteroides	OK326437
901	TA-Q-2	Enterococcus durans	NBRC 100479	99.73	Bacteria;Firmicutes;Bacilli;Lactobacillales;Enterococcaceae;Enterococcus	OK326433
902	TA-Q-3	Enterobacter hormaechei subsp. xiangfangensis	LMG 27195	99.93	Bacteria;Proteobacteria;Gammaproteobacteria;Enterobacterales;Enterobacteriaceae;Enterobacter	OK326434
903	TA-R-1	Corynebacterium aquatimens	IMMIB L-2475T	98.33	Bacteria;Actinobacteria;Actinomycetia;Mycobacteriales;Corynebacteriaceae;Corynebacterium	OK148071
904	TA-R-100	Coprococcus catus	VPI-C6-61T	97.42	Bacteria;Firmicutes;Clostridia;Clostridiales;Lachnospiraceae;Frisingicoccus	OK148074
905	TA-R-101	Phocaeicola vulgatus	ATCC 8482	99.86	Bacteria;Bacteroidetes;Bacteroidia;Bacteroidales;Bacteroidaceae;Phocaeicola	OK326440
906	TA-R-102	Enterocloster aldensis	RMA 9741T	99.1	Bacteria;Firmicutes;Clostridia;Clostridiales;Lachnospiraceae;Enterocloster	OK148075
907	TA-R-103	Dorea longicatena	DSM 13814	99.52	Bacteria;Firmicutes;Clostridia;Clostridiales;Lachnospiraceae;Dorea	OK326441
908	TA-R-104	Coprococcus catus	VPI-C6-61T	97.42	Bacteria;Firmicutes;Clostridia;Clostridiales;Lachnospiraceae;Frisingicoccus	OK148076
909	TA-R-2	Corynebacterium bouchesdurhonense	SN14T	97.27	Bacteria;Actinobacteria;Actinomycetia;Mycobacteriales;Corynebacteriaceae;Corynebacterium	OK148072
910	TA-R-3	Corynebacterium aquatimens	IMMIB L-2475T	97.86	Bacteria;Actinobacteria;Actinomycetia;Mycobacteriales;Corynebacteriaceae;Corynebacterium	OK148073
911	TA-R-4	Dermacoccus nishinomiyaensis	DSM 20448	99.72	Bacteria;Actinobacteria;Actinomycetia;Dermatophilales;Dermacoccaceae;Dermacoccus	OK326438
912	TA-R-5	Corynebacterium tuberculostearicum	CIP 107291	99.51	Bacteria;Actinobacteria;Actinomycetia;Mycobacteriales;Corynebacteriaceae;Corynebacterium	OK326439
913	TA-T-1	Klebsiella quasipneumoniae subsp. quasipneumoniae	01A030	99.79	Bacteria;Proteobacteria;Gammaproteobacteria;Enterobacterales;Enterobacteriaceae;Klebsiella	OK326442
914	TA-T-100	Bacteroides uniformis	ATCC 8492	100	Bacteria;Bacteroidetes;Bacteroidia;Bacteroidales;Bacteroidaceae;Bacteroides	OK326443
915	TA-T-101	Bacteroides uniformis	ATCC 8492	100	Bacteria;Bacteroidetes;Bacteroidia;Bacteroidales;Bacteroidaceae;Bacteroides	OK326444
916	TA-T-102	Bifidobacterium longum subsp. longum	JCM 1217	99.86	Bacteria;Actinobacteria;Actinomycetia;Bifidobacteriales;Bifidobacteriaceae;Bifidobacterium	OK326445
917	TA-U-1	Lactococcus petauri	159469	100	Bacteria;Firmicutes;Bacilli;Lactobacillales;Streptococcaceae;Lactococcus	OK326446
918	TA-U-100	Lactococcus petauri	159469	100	Bacteria;Firmicutes;Bacilli;Lactobacillales;Streptococcaceae;Lactococcus	OK326448
919	TA-U-101	Collinsella aerofaciens	ATCC 25986	99.79	Bacteria;Actinobacteria;Coriobacteriia;Coriobacteriales;Coriobacteriaceae;Collinsella	OK326449
920	TA-U-102	Bacteroides fragilis	NCTC 9343	100	Bacteria;Bacteroidetes;Bacteroidia;Bacteroidales;Bacteroidaceae;Bacteroides	OK326450
921	TA-U-104	Collinsella aerofaciens	ATCC 25986T	99.65	Bacteria;Actinobacteria;Coriobacteriia;Coriobacteriales;Coriobacteriaceae;Collinsella	OK326451
922	TA-U-2	Paenibacillus provencensis	4401170	99.93	Bacteria;Firmicutes;Bacilli;Bacillales;Paenibacillaceae;Paenibacillus	OK326447
923	TA-V-1	Klebsiella quasivariicola	KPN1705	99.79	Bacteria;Proteobacteria;Gammaproteobacteria;Enterobacterales;Enterobacteriaceae;Klebsiella	OK326452
924	TA-V-100	Phocaeicola vulgatus	ATCC 8482	99.52	Bacteria;Bacteroidetes;Bacteroidia;Bacteroidales;Bacteroidaceae;Phocaeicola	OK326453
925	TA-V-101	Phocaeicola vulgatus	ATCC 8482	99.52	Bacteria;Bacteroidetes;Bacteroidia;Bacteroidales;Bacteroidaceae;Phocaeicola	OK326454
926	TA-V-102	Escherichia fergusonii	ATCC 35469	99.86	Bacteria;Proteobacteria;Gammaproteobacteria;Enterobacterales;Enterobacteriaceae;Escherichia	OK326455
927	TA-V-103	Parabacteroides merdae	ATCC 43184	99.86	Bacteria;Bacteroidetes;Bacteroidia;Bacteroidales;Porphyromonadaceae;Parabacteroides	OK326456
928	TA-V-105	Parabacteroides goldsteinii	DSM 19448T	97.75	Bacteria;Bacteroidetes;Bacteroidia;Bacteroidales;Porphyromonadaceae;Parabacteroides	OK148077
929	TA-V-106	Bacteroides ovatus	ATCC 8483	99.52	Bacteria;Bacteroidetes;Bacteroidia;Bacteroidales;Bacteroidaceae;Bacteroides	OK326457
930	TA-V-107	Parabacteroides merdae	ATCC 43184	99.86	Bacteria;Bacteroidetes;Bacteroidia;Bacteroidales;Porphyromonadaceae;Parabacteroides	OK326458
931	TG-G-101	Bifidobacterium pseudocatenulatum	DSM 20438	99.93	Bacteria;Actinobacteria;Actinomycetia;Bifidobacteriales;Bifidobacteriaceae;Bifidobacterium	OK326462
932	TG-G-102	Shigella flexneri	ATCC 29903	99.93	Bacteria;Proteobacteria;Gammaproteobacteria;Enterobacterales;Enterobacteriaceae;Shigella	OK326463
933	TG-G-2	Levilactobacillus brevis	ATCC 14869	99.87	Bacteria;Firmicutes;Bacilli;Lactobacillales;Lactobacillaceae;Levilactobacillus	OK326459
934	TG-G-3	Shigella flexneri	ATCC 29903	99.86	Bacteria;Proteobacteria;Gammaproteobacteria;Enterobacterales;Enterobacteriaceae;Escherichia	OK326460
935	TG-G-4	Kalamiella piersonii	IIIF1SW-P2	100	Bacteria;Proteobacteria;Gammaproteobacteria;Enterobacterales;Erwiniaceae;Kalamiella	OK326461
936	TG-I-1	Kalamiella piersonii	IIIF1SW-P2	100	Bacteria;Proteobacteria;Gammaproteobacteria;Enterobacterales;Erwiniaceae;Kalamiella	OK326464
937	TG-I-100	Latilactobacillus curvatus	JCM 1096	100	Bacteria;Firmicutes;Bacilli;Lactobacillales;Lactobacillaceae;Latilactobacillus	OK326467
938	TG-I-101	Shigella flexneri	ATCC 29903	99.38	Bacteria;Proteobacteria;Gammaproteobacteria;Enterobacterales;Enterobacteriaceae;Shigella	OK326468
939	TG-I-102	Shigella flexneri	ATCC 29903	99.38	Bacteria;Proteobacteria;Gammaproteobacteria;Enterobacterales;Enterobacteriaceae;Shigella	OK326469
940	TG-I-2	Lacticaseibacillus paracasei subsp. tolerans	JCM 1171	100	Bacteria;Firmicutes;Bacilli;Lactobacillales;Lactobacillaceae;Lacticaseibacillus	OK326465
941	TG-I-3	Kalamiella piersonii	IIIF1SW-P2	100	Bacteria;Proteobacteria;Gammaproteobacteria;Enterobacterales;Erwiniaceae;Kalamiella	OK326466
942	TG-J-100	Streptococcus anginosus subsp. whileyi	CCUG 39159T	98.65	Bacteria;Firmicutes;Bacilli;Lactobacillales;Streptococcaceae;Streptococcus;Streptococcus anginosus	OK148078
943	TG-J-101	Streptococcus periodonticum	KCOM 2412T	98.65	Bacteria;Firmicutes;Bacilli;Lactobacillales;Streptococcaceae;Streptococcus	OK148079
944	TG-J-102	Parabacteroides distasonis	ATCC 8503T	98.43	Bacteria;Bacteroidetes;Bacteroidia;Bacteroidales;Porphyromonadaceae;Parabacteroides	OK148080
945	TG-J-103	Enterococcus faecalis	ATCC 19433	100	Bacteria;Firmicutes;Bacilli;Lactobacillales;Enterococcaceae;Enterococcus	OK326470
946	TG-J-104	Parabacteroides merdae	ATCC 43184	100	Bacteria;Bacteroidetes;Bacteroidia;Bacteroidales;Porphyromonadaceae;Parabacteroides	OK326471
947	TG-J-105	Parabacteroides distasonis	ATCC 8503T	98.43	Bacteria;Bacteroidetes;Bacteroidia;Bacteroidales;Porphyromonadaceae;Parabacteroides	OK148081
948	TG-O-100	Bifidobacterium longum subsp. longum	JCM 1217	99.79	Bacteria;Actinobacteria;Actinomycetia;Bifidobacteriales;Bifidobacteriaceae;Bifidobacterium	OK326473
949	TG-O-101	Bifidobacterium longum subsp. longum	JCM 1218	99.79	Bacteria;Actinobacteria;Actinomycetia;Bifidobacteriales;Bifidobacteriaceae;Bifidobacterium	OK326474
950	TG-O-102	Bifidobacterium longum subsp. longum	JCM 1217	99.86	Bacteria;Actinobacteria;Actinomycetia;Bifidobacteriales;Bifidobacteriaceae;Bifidobacterium	OK326475
951	TG-O-2	Escherichia fergusonii	ATCC 35469	99.86	Bacteria;Proteobacteria;Gammaproteobacteria;Enterobacterales;Enterobacteriaceae;Escherichia	OK326472
952	TG-Q-1	Enterococcus durans	NBRC 100479	99.73	Bacteria;Firmicutes;Bacilli;Lactobacillales;Enterococcaceae;Enterococcus	OK326476
953	TG-Q-101	Bacteroides uniformis	ATCC 8492	100	Bacteria;Bacteroidetes;Bacteroidia;Bacteroidales;Bacteroidaceae;Bacteroides	OK326478
954	TG-Q-2	Shigella flexneri	ATCC 29903	99.93	Bacteria;Proteobacteria;Gammaproteobacteria;Enterobacterales;Enterobacteriaceae;Escherichia	OK326477
955	TG-R-101	Bifidobacterium adolescentis	ATCC 15703T	99.1	Bacteria;Actinobacteria;Actinomycetia;Bifidobacteriales;Bifidobacteriaceae;Bifidobacterium	OK148082
956	TG-R-102	Ligilactobacillus ruminis	NBRC 102161	99.93	Bacteria;Firmicutes;Bacilli;Lactobacillales;Lactobacillaceae;Ligilactobacillus	OK326479
957	TG-S-100	Bifidobacterium longum subsp. longum	JCM 1217	99.79	Bacteria;Actinobacteria;Actinomycetia;Bifidobacteriales;Bifidobacteriaceae;Bifidobacterium	OK326480
958	TG-S-103	Sutterella wadsworthensis	WAL 7877	99.37	Bacteria;Proteobacteria;Betaproteobacteria;Burkholderiales;Sutterellaceae;Sutterella	OK326481
959	TG-T-1	Klebsiella quasipneumoniae subsp. quasipneumoniae	01A030	99.79	Bacteria;Proteobacteria;Gammaproteobacteria;Enterobacterales;Enterobacteriaceae;Klebsiella	OK326482
960	TG-T-100	Bifidobacterium longum subsp. longum	JCM 1217	99.86	Bacteria;Actinobacteria;Actinomycetia;Bifidobacteriales;Bifidobacteriaceae;Bifidobacterium	OK326483
961	TG-T-101	Bifidobacterium longum subsp. longum	JCM 1217	99.86	Bacteria;Actinobacteria;Actinomycetia;Bifidobacteriales;Bifidobacteriaceae;Bifidobacterium	OK326484
962	TG-T-102	Bacteroides xylanisolvens	XB1AT	98.63	Bacteria;Bacteroidetes;Bacteroidia;Bacteroidales;Bacteroidaceae;Bacteroides	OK148083
963	W1-G-1	Staphylococcus hominis subsp. hominis	DSM 20328	99.86	Bacteria;Firmicutes;Bacilli;Bacillales;Staphylococcaceae;Staphylococcus;Staphylococcus hominis	OK326485
964	W1-G-100	Citrobacter freundii	DSM 30039	99.86	Bacteria;Proteobacteria;Gammaproteobacteria;Enterobacterales;Enterobacteriaceae;Citrobacter	OK326489
965	W1-G-101	Escherichia fergusonii	ATCC 35469	99.86	Bacteria;Proteobacteria;Gammaproteobacteria;Enterobacterales;Enterobacteriaceae;Escherichia	OK326490
966	W1-G-102	Escherichia fergusonii	ATCC 35469	99.86	Bacteria;Proteobacteria;Gammaproteobacteria;Enterobacterales;Enterobacteriaceae;Escherichia	OK326491
967	W1-G-3	Lactococcus lactis subsp. lactis	JCM 5805	100	Bacteria;Firmicutes;Bacilli;Lactobacillales;Streptococcaceae;Lactococcus;Lactococcus lactis	OK326486
968	W1-G-4	Kalamiella piersonii	IIIF1SW-P2	100	Bacteria;Proteobacteria;Gammaproteobacteria;Enterobacterales;Erwiniaceae;Kalamiella	OK326487
969	W1-G-6	Lactiplantibacillus plantarum	ATCC 14917	100	Bacteria;Firmicutes;Bacilli;Lactobacillales;Lactobacillaceae;Lactiplantibacillus	OK326488
970	W1-I-1	Kalamiella piersonii	IIIF1SW-P2	100	Bacteria;Proteobacteria;Gammaproteobacteria;Enterobacterales;Erwiniaceae;Kalamiella	OK326492
971	W1-I-100	Shigella flexneri	ATCC 29903	99.32	Bacteria;Proteobacteria;Gammaproteobacteria;Enterobacterales;Enterobacteriaceae;Escherichia	OK326497
972	W1-I-101	Enterococcus faecalis	ATCC 19433	100	Bacteria;Firmicutes;Bacilli;Lactobacillales;Enterococcaceae;Enterococcus	OK326498
973	W1-I-102	Shigella flexneri	ATCC 29903	99.32	Bacteria;Proteobacteria;Gammaproteobacteria;Enterobacterales;Enterobacteriaceae;Escherichia	OK326499
974	W1-I-2	Latilactobacillus curvatus	JCM 1096	100	Bacteria;Firmicutes;Bacilli;Lactobacillales;Lactobacillaceae;Latilactobacillus	OK326493
975	W1-I-3	Kalamiella piersonii	IIIF1SW-P2	100	Bacteria;Proteobacteria;Gammaproteobacteria;Enterobacterales;Erwiniaceae;Kalamiella	OK326494
976	W1-I-4	Latilactobacillus sakei subsp. sakei	JCM 1157	99.73	Bacteria;Firmicutes;Bacilli;Lactobacillales;Lactobacillaceae;Latilactobacillus	OK326495
977	W1-I-5	Shigella flexneri	ATCC 29903	99.39	Bacteria;Proteobacteria;Gammaproteobacteria;Enterobacterales;Enterobacteriaceae;Escherichia	OK326496
978	W1-J-100	Mediterraneibacter faecis	Eg2	99.49	Bacteria;Firmicutes;Clostridia;Clostridiales;Lachnospiraceae;Mediterraneibacter	OK326500
979	W1-J-101	Parabacteroides distasonis	ATCC 8503T	98.43	Bacteria;Bacteroidetes;Bacteroidia;Bacteroidales;Porphyromonadaceae;Parabacteroides	OK148084
980	W1-J-102	Bacteroides xylanisolvens	XB1A	99.56	Bacteria;Bacteroidetes;Bacteroidia;Bacteroidales;Bacteroidaceae;Bacteroides	OK326501
981	W1-J-103	Phocaeicola vulgatus	ATCC 8482	99.52	Bacteria;Bacteroidetes;Bacteroidia;Bacteroidales;Bacteroidaceae;Phocaeicola	OK326502
982	W1-J-104	Dysosmobacter welbionis	J115	99.93	Bacteria;Firmicutes;Clostridia;Clostridiales;Oscillospiraceae;Dysosmobacter	OK326503
983	W1-J-105	Anaerotignum faecicola	KGMB 03357	99.59	Bacteria;Firmicutes;Clostridia;Clostridiales;Lachnospiraceae;Anaerotignum	OK326504
984	W1-J-106	Collinsella aerofaciens	ATCC 25986T	99.86	Bacteria;Actinobacteria;Coriobacteriia;Coriobacteriales;Coriobacteriaceae;Collinsella	OK326505
985	W1-O-1	Kalamiella piersonii	IIIF1SW-P2	100	Bacteria;Proteobacteria;Gammaproteobacteria;Enterobacterales;Erwiniaceae;Kalamiella	OK326506
986	W1-O-100	Collinsella aerofaciens	ATCC 25986T	97.33	Bacteria;Actinobacteria;Coriobacteriia;Coriobacteriales;Coriobacteriaceae;Collinsella	OK148085
987	W1-O-101	Bacteroides ovatus	JCM 5824T	99	Bacteria;Bacteroidetes;Bacteroidia;Bacteroidales;Bacteroidaceae;Bacteroides	OK326508
988	W1-O-102	Clostridium symbiosum	ATCC 14940	99.72	Bacteria;Firmicutes;Clostridia;Clostridiales;Lachnospiraceae;Clostridium_g35	OK326509
989	W1-O-103	Phocaeicola dorei	DSM 17855	100	Bacteria;Bacteroidetes;Bacteroidia;Bacteroidales;Bacteroidaceae;Phocaeicola	OK326510
990	W1-O-106	Collinsella aerofaciens	ATCC 25986T	99.93	Bacteria;Actinobacteria;Coriobacteriia;Coriobacteriales;Coriobacteriaceae;Collinsella	OK326511
991	W1-O-107	Bifidobacterium longum subsp. longum	JCM 1217	99.79	Bacteria;Actinobacteria;Actinomycetia;Bifidobacteriales;Bifidobacteriaceae;Bifidobacterium	OK326512
992	W1-O-2	Shigella flexneri	ATCC 29903	100	Bacteria;Proteobacteria;Gammaproteobacteria;Enterobacterales;Enterobacteriaceae;Escherichia	OK326507
993	W1-Q-1	Shigella flexneri	ATCC 29903	99.93	Bacteria;Proteobacteria;Gammaproteobacteria;Enterobacterales;Enterobacteriaceae;Escherichia	OK326513
994	W1-Q-100	Phocaeicola vulgatus	ATCC 8482	99.86	Bacteria;Bacteroidetes;Bacteroidia;Bacteroidales;Bacteroidaceae;Phocaeicola	OK326515
995	W1-Q-101	Parabacteroides goldsteinii	DSM 19448T	97.72	Bacteria;Bacteroidetes;Bacteroidia;Bacteroidales;Porphyromonadaceae;Parabacteroides	OK148086
996	W1-Q-2	Enterococcus durans	NBRC 100479	99.73	Bacteria;Firmicutes;Bacilli;Lactobacillales;Enterococcaceae;Enterococcus	OK326514
997	W1-R-101	Anaerotignum faecicola	KGMB 03357T	99.1	Bacteria;Firmicutes;Clostridia;Clostridiales;Lachnospiraceae;Anaerotignum	OK148087
998	W1-R-102	Sutterella wadsworthensis	WAL 7877	99.37	Bacteria;Proteobacteria;Betaproteobacteria;Burkholderiales;Sutterellaceae;Sutterella	OK326516
999	W1-R-103	Catenibacterium mitsuokai	DSM 15897T	97.77	Bacteria;Firmicutes;Erysipelotrichia;Erysipelotrichales;Erysipelotrichaceae;Catenibacterium	OK148088
1000	W1-R-104	Fusicatenibacter saccharivorans	HT03-11	99.58	Bacteria;Firmicutes;Clostridia;Clostridiales;Lachnospiraceae;Fusicatenibacter	OK326517
1001	W1-R-105	Dorea phocaeensis	Marseille-P4003	99.72	Bacteria;Firmicutes;Clostridia;Clostridiales;Lachnospiraceae;Dorea	OK326518
1002	W1-R-106	Eggerthella lenta	DSM 2243	99.86	Bacteria;Actinobacteria;Coriobacteriia;Eggerthellales;Eggerthellaceae;Eggerthella	OK326519
1003	W1-S-100	Dorea longicatena	DSM 13814T	99.86	Bacteria;Firmicutes;Clostridia;Clostridiales;Lachnospiraceae;Dorea	OK326520
1004	W1-S-101	Megamonas funiformis	YIT 11815T	98.76	Bacteria;Firmicutes;Negativicutes;Selenomonadales;Selenomonadaceae;Megamonas	OK148089
1005	W1-S-103	Sutterella wadsworthensis	WAL 7877	99.37	Bacteria;Proteobacteria;Betaproteobacteria;Burkholderiales;Sutterellaceae;Sutterella	OK326521
1006	W1-S-104	Faecalibacterium prausnitzii	ATCC 27768T	98.07	Bacteria;Firmicutes;Clostridia;Clostridiales;Oscillospiraceae;Faecalibacterium	OK326522
1007	W1-S-105	Sutterella wadsworthensis	WAL 7877	99.37	Bacteria;Proteobacteria;Betaproteobacteria;Burkholderiales;Sutterellaceae;Sutterella	OK326523
1008	W1-S-106	Megamonas funiformis	YIT 11815T	98.76	Bacteria;Firmicutes;Negativicutes;Selenomonadales;Selenomonadaceae;Megamonas	OK148090
1009	W1-T-1	Klebsiella quasipneumoniae subsp. quasipneumoniae	01A030	99.79	Bacteria;Proteobacteria;Gammaproteobacteria;Enterobacterales;Enterobacteriaceae;Klebsiella	OK326524
1010	W1-T-100	Bacteroides xylanisolvens	XB1AT	98.29	Bacteria;Bacteroidetes;Bacteroidia;Bacteroidales;Bacteroidaceae;Bacteroides	OK148091
1011	W1-T-101	Parabacteroides distasonis	JCM 5825T	98.57	Bacteria;Bacteroidetes;Bacteroidia;Bacteroidales;Porphyromonadaceae;Parabacteroides	OK148092
1012	W1-U-1	Kytococcus sedentarius	DSM 20547	99.79	Bacteria;Actinobacteria;Actinomycetia;Dermatophilales;Kytococcaceae;Kytococcus	OK326525
1013	W1-U-100	Bacteroides faecis	MAJ27T	98.15	Bacteria;Bacteroidetes;Bacteroidia;Bacteroidales;Bacteroidaceae;Bacteroides	OK148094
1014	W1-U-101	Collinsella aerofaciens	ATCC 25986T	99.65	Bacteria;Actinobacteria;Coriobacteriia;Coriobacteriales;Coriobacteriaceae;Collinsella	OK326527
1015	W1-U-102	Bacteroides faecis	MAJ27T	98.41	Bacteria;Bacteroidetes;Bacteroidia;Bacteroidales;Bacteroidaceae;Bacteroides	OK148095
1016	W1-U-103	Bacteroides uniformis	ATCC 8492	99.93	Bacteria;Bacteroidetes;Bacteroidia;Bacteroidales;Bacteroidaceae;Bacteroides	OK326528
1017	W1-U-104	Bacteroides stercoris	ATCC 43183T	99.03	Bacteria;Bacteroidetes;Bacteroidia;Bacteroidales;Bacteroidaceae;Bacteroides	OK148096
1018	W1-U-2	Corynebacterium aquatimens	IMMIB L-2475T	97.86	Bacteria;Actinobacteria;Actinomycetia;Mycobacteriales;Corynebacteriaceae;Corynebacterium	OK148093
1019	W1-U-3	Micrococcus luteus	NCTC 2665	99.72	Bacteria;Actinobacteria;Actinomycetia;Micrococcales;Micrococcaceae;Micrococcus	OK326526
1020	W1-V-1	Corynebacterium glaucum	IMMIB R-5091T	94.83	Bacteria;Actinobacteria;Actinomycetia;Mycobacteriales;Corynebacteriaceae;Corynebacterium	OK148097
1021	W1-V-100	Phocaeicola vulgatus	ATCC 8482	96.45	Bacteria;Bacteroidetes;Bacteroidia;Bacteroidales;Bacteroidaceae;Phocaeicola	OK326529
1022	W1-V-101	Bacteroides uniformis	ATCC 8492	99.79	Bacteria;Bacteroidetes;Bacteroidia;Bacteroidales;Bacteroidaceae;Bacteroides	OK326530
1023	W1-V-102	Parabacteroides merdae	ATCC 43184	99.86	Bacteria;Bacteroidetes;Bacteroidia;Bacteroidales;Porphyromonadaceae;Parabacteroides	OK326531
1024	W1-V-103	Parabacteroides merdae	ATCC 43184	99.86	Bacteria;Bacteroidetes;Bacteroidia;Bacteroidales;Porphyromonadaceae;Parabacteroides	OK326532
1025	W1-V-104	Escherichia fergusonii	ATCC 35469	99.93	Bacteria;Proteobacteria;Gammaproteobacteria;Enterobacterales;Enterobacteriaceae;Escherichia	OK326533
1026	W1-V-105	Bacteroides uniformis	ATCC 8492	100	Bacteria;Bacteroidetes;Bacteroidia;Bacteroidales;Bacteroidaceae;Bacteroides	OK326534
1027	W1-V-106	Anaerostipes caccae	DSM 14662	99.93	Bacteria;Firmicutes;Clostridia;Clostridiales;Lachnospiraceae;Anaerostipes	OK326535
1028	W1-V-107	Shigella flexneri	ATCC 29903	99.73	Bacteria;Proteobacteria;Gammaproteobacteria;Enterobacterales;Enterobacteriaceae;Escherichia	OK326536
1029	W1-V-2	Corynebacterium aquatimens	IMMIB L-2475T	97.65	Bacteria;Actinobacteria;Actinomycetia;Mycobacteriales;Corynebacteriaceae;Corynebacterium	OK148098
1030	W1-V-3	Corynebacterium glaucum	IMMIB R-5091T	92.48	Bacteria;Actinobacteria;Actinomycetia;Mycobacteriales;Corynebacteriaceae;Corynebacterium	OK148099
1031	Y1-G-1	Weissella confusa	JCM 1093	100	Bacteria;Firmicutes;Bacilli;Lactobacillales;Lactobacillaceae;Weissella	OK326537
1032	Y1-G-100	Lactococcus lactis subsp. lactis	JCM 5805	100	Bacteria;Firmicutes;Bacilli;Lactobacillales;Streptococcaceae;Lactococcus	OK326542
1033	Y1-G-101	Limosilactobacillus fermentum	CECT 562	99.8	Bacteria;Firmicutes;Bacilli;Lactobacillales;Lactobacillaceae;Limosilactobacillus	OK326543
1034	Y1-G-102	Lactiplantibacillus pentosus	DSM 20314	99.93	Bacteria;Firmicutes;Bacilli;Lactobacillales;Lactobacillaceae;Lactiplantibacillus	OK326544
1035	Y1-G-2	Lactiplantibacillus plantarum	ATCC 14917	100	Bacteria;Firmicutes;Bacilli;Lactobacillales;Lactobacillaceae;Lactiplantibacillus	OK326538
1036	Y1-G-3	Latilactobacillus sakei subsp. sakei	JCM 1157	100	Bacteria;Firmicutes;Bacilli;Lactobacillales;Lactobacillaceae;Latilactobacillus	OK326539
1037	Y1-G-4	Enterococcus durans	NBRC 100479	99.73	Bacteria;Firmicutes;Bacilli;Lactobacillales;Enterococcaceae;Enterococcus	OK326540
1038	Y1-G-5	Levilactobacillus brevis	ATCC 14869	99.93	Bacteria;Firmicutes;Bacilli;Lactobacillales;Lactobacillaceae;Levilactobacillus	OK326541
1039	Y1-I-100	Latilactobacillus sakei subsp. sakei	JCM 1158	100.8	Bacteria;Firmicutes;Bacilli;Lactobacillales;Lactobacillaceae;Latilactobacillus	OK326546
1040	Y1-I-101	Enterococcus faecalis	ATCC 19433	100	Bacteria;Firmicutes;Bacilli;Lactobacillales;Enterococcaceae;Enterococcus	OK326547
1041	Y1-I-107	Latilactobacillus sakei subsp. sakei	JCM 1157	99.8	Bacteria;Firmicutes;Bacilli;Lactobacillales;Lactobacillaceae;Latilactobacillus	OK326548
1042	Y1-I-2	Lacticaseibacillus paracasei subsp. tolerans	JCM 1171	100	Bacteria;Firmicutes;Bacilli;Lactobacillales;Lactobacillaceae;Lacticaseibacillus	OK326545
1043	Y1-J-1	Enterococcus faecalis	ATCC 19433	100	Bacteria;Firmicutes;Bacilli;Lactobacillales;Enterococcaceae;Enterococcus	OK326549
1044	Y1-J-100	Coprococcus catus	VPI-C6-61T	97.84	Bacteria;Firmicutes;Clostridia;Clostridiales;Lachnospiraceae;Frisingicoccus	OK148100
1045	Y1-J-103	Anaerobutyricum hallii	ATCC 27751	97.81	Bacteria;Firmicutes;Clostridia;Clostridiales;Lachnospiraceae;Anaerobutyricum	OK148101
1046	Y1-J-104	Butyricicoccus faecihominis	YIT 12789	99.93	Bacteria;Firmicutes;Clostridia;Clostridiales;Oscillospiraceae;Agathobaculum	OK326552
1047	Y1-J-105	Mediterraneibacter faecis	Eg2	99.71	Bacteria;Firmicutes;Clostridia;Clostridiales;Lachnospiraceae;Mediterraneibacter	OK326553
1048	Y1-J-107	Enterococcus faecalis	ATCC 19433	100	Bacteria;Firmicutes;Bacilli;Lactobacillales;Enterococcaceae;Enterococcus	OK326554
1049	Y1-J-108	Faecalibacterium prausnitzii	ATCC 27768T	98.13	Bacteria;Firmicutes;Clostridia;Clostridiales;Oscillospiraceae;Faecalibacterium	ON394562
1050	Y1-J-112	Enterococcus faecium	LMG 11423	99.73	Bacteria;Firmicutes;Bacilli;Lactobacillales;Enterococcaceae;Enterococcus	OK326555
1051	Y1-J-113	Streptococcus periodonticum	KCOM 2412T	98.65	Bacteria;Firmicutes;Bacilli;Lactobacillales;Streptococcaceae;Streptococcus	OK148102
1052	Y1-J-114	Streptococcus periodonticum	KCOM 2412T	98.65	Bacteria;Firmicutes;Bacilli;Lactobacillales;Streptococcaceae;Streptococcus	OK148103
1053	Y1-J-117	Enterococcus faecalis	ATCC 19433	100	Bacteria;Firmicutes;Bacilli;Lactobacillales;Enterococcaceae;Enterococcus	OK326556
1054	Y1-J-2	Enterococcus faecalis	ATCC 19433	100	Bacteria;Firmicutes;Bacilli;Lactobacillales;Enterococcaceae;Enterococcus	OK326550
1055	Y1-J-4	Enterococcus faecalis	ATCC 19433	100	Bacteria;Firmicutes;Bacilli;Lactobacillales;Enterococcaceae;Enterococcus	OK326551
1056	Y1-O-1	Enterococcus durans	NBRC 100479	99.73	Bacteria;Firmicutes;Bacilli;Lactobacillales;Enterococcaceae;Enterococcus	OK326557
1057	Y1-O-100	Bifidobacterium longum	ATCC 15707T	98.3	Bacteria;Actinobacteria;Actinomycetia;Bifidobacteriales;Bifidobacteriaceae;Bifidobacterium	OK148104
1058	Y1-O-101	Limosilactobacillus reuteri subsp. reuteri	DSM 20016	99.87	Bacteria;Firmicutes;Bacilli;Lactobacillales;Lactobacillaceae;Limosilactobacillus	OK326559
1059	Y1-O-102	Ligilactobacillus salivarius	BCRC 14759	99.8	Bacteria;Firmicutes;Bacilli;Lactobacillales;Lactobacillaceae;Ligilactobacillus	OK326560
1060	Y1-O-103	Enterococcus durans	NBRC 100479	99.73	Bacteria;Firmicutes;Bacilli;Lactobacillales;Enterococcaceae;Enterococcus	OK326561
1061	Y1-O-2	Enterococcus faecalis	ATCC 19433	100	Bacteria;Firmicutes;Bacilli;Lactobacillales;Enterococcaceae;Enterococcus	OK326558
1062	Y1-Q-1	Enterococcus durans	NBRC 100479	99.73	Bacteria;Firmicutes;Bacilli;Lactobacillales;Enterococcaceae;Enterococcus	OK326562
1063	Y1-Q-100	Bifidobacterium longum subsp. longum	JCM 1217	99.79	Bacteria;Actinobacteria;Actinomycetia;Bifidobacteriales;Bifidobacteriaceae;Bifidobacterium	OK326563
1064	Y1-Q-102	Bifidobacterium longum subsp. longum	JCM 1217	99.86	Bacteria;Actinobacteria;Actinomycetia;Bifidobacteriales;Bifidobacteriaceae;Bifidobacterium	OK326564
1065	Y1-Q-103	Bifidobacterium longum subsp. longum	JCM 1217	99.79	Bacteria;Actinobacteria;Actinomycetia;Bifidobacteriales;Bifidobacteriaceae;Bifidobacterium	OK326565
1066	Y1-R-105	Collinsella aerofaciens	ATCC 25986	99.72	Bacteria;Actinobacteria;Coriobacteriia;Coriobacteriales;Coriobacteriaceae;Collinsella	OK326567
1067	Y1-R-3	Enterococcus avium	ATCC 14025	99.93	Bacteria;Firmicutes;Bacilli;Lactobacillales;Enterococcaceae;Enterococcus	OK326566
1068	Y1-S-100	Bifidobacterium longum subsp. longum	JCM 1217	99.79	Bacteria;Actinobacteria;Actinomycetia;Bifidobacteriales;Bifidobacteriaceae;Bifidobacterium	OK326569
1069	Y1-S-101	Bifidobacterium longum subsp. longum	JCM 1218	99.79	Bacteria;Actinobacteria;Actinomycetia;Bifidobacteriales;Bifidobacteriaceae;Bifidobacterium	OK326570
1070	Y1-S-102	Bifidobacterium longum subsp. longum	JCM 1219	99.79	Bacteria;Actinobacteria;Actinomycetia;Bifidobacteriales;Bifidobacteriaceae;Bifidobacterium	OK326571
1071	Y1-S-2	Bacillus altitudinis	41KF2b	100	Bacteria;Firmicutes;Bacilli;Bacillales;Bacillaceae;Bacillus	OK326568
1072	Y1-T-1	Latilactobacillus sakei subsp. sakei	JCM 1157T	99.73	Bacteria;Firmicutes;Bacilli;Lactobacillales;Lactobacillaceae;Latilactobacillus	OK326572
1073	Y1-T-100	Bifidobacterium pseudocatenulatum	DSM 20438	99.72	Bacteria;Actinobacteria;Actinomycetia;Bifidobacteriales;Bifidobacteriaceae;Bifidobacterium	OK326574
1074	Y1-T-101	Bifidobacterium longum subsp. longum	JCM 1217	99.86	Bacteria;Actinobacteria;Actinomycetia;Bifidobacteriales;Bifidobacteriaceae;Bifidobacterium	OK326575
1075	Y1-T-102	Bifidobacterium pseudocatenulatum	DSM 20438	99.58	Bacteria;Actinobacteria;Actinomycetia;Bifidobacteriales;Bifidobacteriaceae;Bifidobacterium	OK326576
1076	Y1-T-3	Latilactobacillus sakei subsp. sakei	JCM 1157T	99.73	Bacteria;Firmicutes;Bacilli;Lactobacillales;Lactobacillaceae;Latilactobacillus	OK326573
1077	Y1-U-100	Bifidobacterium longum subsp. longum	JCM 1217	99.86	Bacteria;Actinobacteria;Actinomycetia;Bifidobacteriales;Bifidobacteriaceae;Bifidobacterium	OK326577
1078	Y1-U-101	Bifidobacterium pseudocatenulatum	DSM 20438	99.52	Bacteria;Actinobacteria;Actinomycetia;Bifidobacteriales;Bifidobacteriaceae;Bifidobacterium	OK326578
1079	Y1-U-102	Lactococcus petauri	159469	100	Bacteria;Firmicutes;Bacilli;Lactobacillales;Streptococcaceae;Lactococcus	OK326579
1080	Y1-U-103	Bifidobacterium longum subsp. longum	JCM 1217	99.86	Bacteria;Actinobacteria;Actinomycetia;Bifidobacteriales;Bifidobacteriaceae;Bifidobacterium	OK326580
1081	Y1-U-104	Bifidobacterium pseudocatenulatum	DSM 20438	99.52	Bacteria;Actinobacteria;Actinomycetia;Bifidobacteriales;Bifidobacteriaceae;Bifidobacterium	OK326581
1082	Y2-G-1	Escherichia fergusonii	ATCC 35469	99.86	Bacteria;Proteobacteria;Gammaproteobacteria;Enterobacterales;Enterobacteriaceae;Escherichia	OK326582
1083	Y2-G-100	Citrobacter freundii	DSM 30039	99.86	Bacteria;Proteobacteria;Gammaproteobacteria;Enterobacterales;Enterobacteriaceae;Citrobacter	OK326585
1084	Y2-G-101	Shigella flexneri	ATCC 29903	99.93	Bacteria;Proteobacteria;Gammaproteobacteria;Enterobacterales;Enterobacteriaceae;Shigella	OK326586
1085	Y2-G-102	Shigella flexneri	ATCC 29903	100	Bacteria;Proteobacteria;Gammaproteobacteria;Enterobacterales;Enterobacteriaceae;Shigella	OK326587
1086	Y2-G-2	Kalamiella piersonii	IIIF1SW-P2	100	Bacteria;Proteobacteria;Gammaproteobacteria;Enterobacterales;Erwiniaceae;Kalamiella	OK326583
1087	Y2-G-3	Lactococcus lactis subsp. lactis	JCM 5805	100	Bacteria;Firmicutes;Bacilli;Lactobacillales;Streptococcaceae;Lactococcus	OK326584
1088	Y2-I-1	Latilactobacillus sakei subsp. sakei	JCM 1157	99.73	Bacteria;Firmicutes;Bacilli;Lactobacillales;Lactobacillaceae;Latilactobacillus	OK326588
1089	Y2-I-100	Latilactobacillus curvatus	JCM 1096	100	Bacteria;Firmicutes;Bacilli;Lactobacillales;Lactobacillaceae;Latilactobacillus	OK326591
1090	Y2-I-101	Shigella flexneri	ATCC 29903T	99.38	Bacteria;Proteobacteria;Gammaproteobacteria;Enterobacterales;Enterobacteriaceae;Shigella	OK326592
1091	Y2-I-102	Latilactobacillus sakei subsp. sakei	JCM 1157T	99.73	Bacteria;Firmicutes;Bacilli;Lactobacillales;Lactobacillaceae;Latilactobacillus	OK326593
1092	Y2-I-2	Latilactobacillus curvatus	JCM 1096	100	Bacteria;Firmicutes;Bacilli;Lactobacillales;Lactobacillaceae;Latilactobacillus	OK326589
1093	Y2-I-3	Kalamiella piersonii	IIIF1SW-P2	100	Bacteria;Proteobacteria;Gammaproteobacteria;Enterobacterales;Erwiniaceae;Kalamiella	OK326590
1094	Y2-J-1	Enterococcus faecalis	ATCC 19433	100	Bacteria;Firmicutes;Bacilli;Lactobacillales;Enterococcaceae;Enterococcus	OK326594
1095	Y2-J-100	Prevotella copri	CB7T	98.09	Bacteria;Bacteroidetes;Bacteroidia;Bacteroidales;Prevotellaceae;Prevotella	OK326601
1096	Y2-J-101	Parabacteroides distasonis	ATCC 8503T	98.43	Bacteria;Bacteroidetes;Bacteroidia;Bacteroidales;Porphyromonadaceae;Parabacteroides	OK326602
1097	Y2-J-102	Dorea formicigenerans	ATCC 27755	99.56	Bacteria;Firmicutes;Clostridia;Clostridiales;Lachnospiraceae;Dorea	OK326603
1098	Y2-J-103	Streptococcus periodonticum	KCOM 2412T	98.65	Bacteria;Firmicutes;Bacilli;Lactobacillales;Streptococcaceae;Streptococcus	OK326604
1099	Y2-J-105	Collinsella aerofaciens	ATCC 25986T	99.79	Bacteria;Actinobacteria;Coriobacteriia;Coriobacteriales;Coriobacteriaceae;Collinsella	OK326605
1100	Y2-J-2	Kalamiella piersonii	IIIF1SW-P2	100	Bacteria;Proteobacteria;Gammaproteobacteria;Enterobacterales;Erwiniaceae;Kalamiella	OK326595
1101	Y2-J-4	Kalamiella piersonii	IIIF1SW-P2	100	Bacteria;Proteobacteria;Gammaproteobacteria;Enterobacterales;Erwiniaceae;Kalamiella	OK326596
1102	Y2-J-5	Kalamiella piersonii	IIIF1SW-P2	100	Bacteria;Proteobacteria;Gammaproteobacteria;Enterobacterales;Erwiniaceae;Kalamiella	OK326597
1103	Y2-J-6	Kalamiella piersonii	IIIF1SW-P2	100	Bacteria;Proteobacteria;Gammaproteobacteria;Enterobacterales;Erwiniaceae;Kalamiella	OK326598
1104	Y2-J-7	Enterococcus faecalis	ATCC 19433	99.93	Bacteria;Firmicutes;Bacilli;Lactobacillales;Enterococcaceae;Enterococcus	OK326599
1105	Y2-J-8	Kalamiella piersonii	IIIF1SW-P2	100	Bacteria;Proteobacteria;Gammaproteobacteria;Enterobacterales;Erwiniaceae;Kalamiella	OK326600
1106	Y2-O-1	Escherichia fergusonii	ATCC 35469	99.86	Bacteria;Proteobacteria;Gammaproteobacteria;Enterobacterales;Enterobacteriaceae;Escherichia	OK326606
1107	Y2-O-100	Enterococcus faecium	LMG 11423	99.73	Bacteria;Firmicutes;Bacilli;Lactobacillales;Enterococcaceae;Enterococcus	OK326607
1108	Y2-O-101	Bifidobacterium longum subsp. longum	JCM 1217	99.86	Bacteria;Actinobacteria;Actinomycetia;Bifidobacteriales;Bifidobacteriaceae;Bifidobacterium	OK326608
1109	Y2-O-102	Bifidobacterium longum subsp. longum	JCM 1217	99.79	Bacteria;Actinobacteria;Actinomycetia;Bifidobacteriales;Bifidobacteriaceae;Bifidobacterium	OK326609
1110	Y2-O-103	Collinsella aerofaciens	ATCC 25986	99.58	Bacteria;Actinobacteria;Coriobacteriia;Coriobacteriales;Coriobacteriaceae;Collinsella	OK326610
1111	Y2-O-104	Bifidobacterium pseudocatenulatum	DSM 20438	99.65	Bacteria;Actinobacteria;Actinomycetia;Bifidobacteriales;Bifidobacteriaceae;Bifidobacterium	OK326611
1112	Y2-Q-1	Enterococcus durans	NBRC 100479	99.73	Bacteria;Firmicutes;Bacilli;Lactobacillales;Enterococcaceae;Enterococcus	OK326612
1113	Y2-Q-100	Phocaeicola vulgatus	ATCC 8482	99.66	Bacteria;Bacteroidetes;Bacteroidia;Bacteroidales;Bacteroidaceae;Phocaeicola	OK326613
1114	Y2-Q-101	Paraclostridium benzoelyticum	JC272	100	Bacteria;Firmicutes;Clostridia;Clostridiales;Peptostreptococcaceae;Paraclostridium	OK326614
1115	Y2-Q-102	Parabacteroides merdae	ATCC 43184T	99.1	Bacteria;Bacteroidetes;Bacteroidia;Bacteroidales;Porphyromonadaceae;Parabacteroides	OK148105
1116	Y2-Q-103	Enterococcus durans	NBRC 100479	99.73	Bacteria;Firmicutes;Bacilli;Lactobacillales;Enterococcaceae;Enterococcus	OK326615
1117	Y2-Q-104	Phocaeicola vulgatus	ATCC 8482	99.72	Bacteria;Bacteroidetes;Bacteroidia;Bacteroidales;Bacteroidaceae;Phocaeicola	OK326616
1118	Y2-Q-105	Bacteroides caccae	ATCC 43185	99.66	Bacteria;Bacteroidetes;Bacteroidia;Bacteroidales;Bacteroidaceae;Bacteroides	OK326617
1119	Y2-Q-106	Collinsella aerofaciens	ATCC 25986T	99.37	Bacteria;Actinobacteria;Coriobacteriia;Coriobacteriales;Coriobacteriaceae;Collinsella	OK326618
1120	Y2-R-1	Citrobacter youngae	CCUG 30791	99.52	Bacteria;Proteobacteria;Gammaproteobacteria;Enterobacterales;Enterobacteriaceae;Citrobacter	OK326619
1121	Y2-R-100	Holdemanella biformis	DSM 3989T	98.16	Bacteria;Firmicutes;Erysipelotrichia;Erysipelotrichales;Erysipelotrichaceae;Holdemanella	OK148106
1122	Y2-R-101	Collinsella aerofaciens	ATCC 25986	99.72	Bacteria;Actinobacteria;Coriobacteriia;Coriobacteriales;Coriobacteriaceae;Collinsella	OK326626
1123	Y2-R-102	Prevotella copri	CB7T	99.24	Bacteria;Bacteroidetes;Bacteroidia;Bacteroidales;Prevotellaceae;Prevotella	OK326627
1124	Y2-R-103	Anaerobutyricum soehngenii	L2-7T	99.72	Bacteria;Firmicutes;Clostridia;Clostridiales;Lachnospiraceae;Anaerobutyricum	OK326628
1125	Y2-R-104	Prevotella copri	CB7T	99.24	Bacteria;Bacteroidetes;Bacteroidia;Bacteroidales;Prevotellaceae;Prevotella	OK326629
1126	Y2-R-105	Bifidobacterium longum subsp. longum	JCM 1217	99.86	Bacteria;Actinobacteria;Actinomycetia;Bifidobacteriales;Bifidobacteriaceae;Bifidobacterium	OK326630
1127	Y2-R-109	Dorea longicatena	DSM 13814	99.93	Bacteria;Firmicutes;Clostridia;Clostridiales;Lachnospiraceae;Dorea	OK326631
1128	Y2-R-110	Bacteroides caccae	ATCC 43185	99.66	Bacteria;Bacteroidetes;Bacteroidia;Bacteroidales;Bacteroidaceae;Bacteroides	OK326632
1129	Y2-R-2	Kalamiella piersonii	IIIF1SW-P2	100	Bacteria;Proteobacteria;Gammaproteobacteria;Enterobacterales;Erwiniaceae;Kalamiella	OK326620
1130	Y2-R-3	Kalamiella piersonii	IIIF1SW-P2	100	Bacteria;Proteobacteria;Gammaproteobacteria;Enterobacterales;Erwiniaceae;Kalamiella	OK326621
1131	Y2-R-4	Kalamiella piersonii	IIIF1SW-P2	100	Bacteria;Proteobacteria;Gammaproteobacteria;Enterobacterales;Erwiniaceae;Kalamiella	OK326622
1132	Y2-R-5	Kalamiella piersonii	IIIF1SW-P2	100	Bacteria;Proteobacteria;Gammaproteobacteria;Enterobacterales;Erwiniaceae;Kalamiella	OK326623
1133	Y2-R-6	Kalamiella piersonii	IIIF1SW-P2	100	Bacteria;Proteobacteria;Gammaproteobacteria;Enterobacterales;Erwiniaceae;Kalamiella	OK326624
1134	Y2-R-7	Kalamiella piersonii	IIIF1SW-P2	100	Bacteria;Proteobacteria;Gammaproteobacteria;Enterobacterales;Erwiniaceae;Kalamiella	OK326625
1135	Y2-S-100	Coprococcus catus	VPI-C6-6T	97.49	Bacteria;Firmicutes;Clostridia;Clostridiales;Lachnospiraceae;Frisingicoccus	OK148107
1136	Y2-S-101	Megamonas funiformis	YIT 11815T	98.8	Bacteria;Firmicutes;Negativicutes;Selenomonadales;Selenomonadaceae;Megamonas	OK148108
1137	Y2-S-102	Faecalibacterium prausnitzii	ATCC 27768T	98.07	Bacteria;Firmicutes;Clostridia;Clostridiales;Oscillospiraceae;Faecalibacterium	OK326633
1138	Y2-S-103	Bacteroides stercoris	ATCC 43183	99.31	Bacteria;Bacteroidetes;Bacteroidia;Bacteroidales;Bacteroidaceae;Bacteroides	OK326634
1139	Y2-S-104	Bifidobacterium longum subsp. longum	JCM 1217	99.72	Bacteria;Actinobacteria;Actinomycetia;Bifidobacteriales;Bifidobacteriaceae;Bifidobacterium	OK326635
1140	Y2-T-100	Klebsiella quasipneumoniae subsp. quasipneumoniae	01A030	99.79	Bacteria;Proteobacteria;Gammaproteobacteria;Enterobacterales;Enterobacteriaceae;Klebsiella	OK326636
1141	Y2-T-101	Bacteroides xylanisolvens	XB1AT	98.49	Bacteria;Bacteroidetes;Bacteroidia;Bacteroidales;Bacteroidaceae;Bacteroides	OK148109
1142	Y2-T-102	Parabacteroides merdae	ATCC 43184T	97.05	Bacteria;Bacteroidetes;Bacteroidia;Bacteroidales;Porphyromonadaceae;Parabacteroides	OK148110
1143	Y2-T-103	Bacteroides ovatus	JCM 5824T	98.9	Bacteria;Bacteroidetes;Bacteroidia;Bacteroidales;Bacteroidaceae;Bacteroides	OK148111
1144	Y2-T-104	Clostridium ramosum	DSM 1402	100	Bacteria;Firmicutes;Erysipelotrichia;Erysipelotrichales;Coprobacillaceae;Clostridium_g6	OK326637
1145	Y2-T-105	Gordonibacter pamelaeae	7-10-1-b	99.93	Bacteria;Actinobacteria;Coriobacteriia;Eggerthellales;Eggerthellaceae;Gordonibacter	OK326638
1146	Y2-T-106	Bacteroides caccae	ATCC 43185	99.93	Bacteria;Bacteroidetes;Bacteroidia;Bacteroidales;Bacteroidaceae;Bacteroides	OK326639
1147	Y2-T-107	Bifidobacterium longum subsp. longum	JCM 1217	99.86	Bacteria;Actinobacteria;Actinomycetia;Bifidobacteriales;Bifidobacteriaceae;Bifidobacterium	OK326640
1148	Y2-T-108	Phocaeicola vulgatus	ATCC 8482	99.66	Bacteria;Bacteroidetes;Bacteroidia;Bacteroidales;Bacteroidaceae;Phocaeicola	OK326641
1149	Y2-U-1	Moraxella osloensis	CCUG 350	99.31	Bacteria;Proteobacteria;Gammaproteobacteria;Moraxellales;Moraxellaceae;Moraxella	OK326642
1150	Y2-U-100	Bacteroides ovatus	ATCC 8483	99.38	Bacteria;Bacteroidetes;Bacteroidia;Bacteroidales;Bacteroidaceae;Bacteroides	OK326644
1151	Y2-U-101	Citrobacter portucalensis	A60	100	Bacteria;Proteobacteria;Gammaproteobacteria;Enterobacterales;Enterobacteriaceae;Citrobacter	OK326645
1152	Y2-U-102	Phocaeicola vulgatus	ATCC 8482	99.59	Bacteria;Bacteroidetes;Bacteroidia;Bacteroidales;Bacteroidaceae;Phocaeicola	OK326646
1153	Y2-U-103	Bifidobacterium longum subsp. longum	JCM 1217	99.86	Bacteria;Actinobacteria;Actinomycetia;Bifidobacteriales;Bifidobacteriaceae;Bifidobacterium	OK326647
1154	Y2-U-2	Staphylococcus hominis subsp. hominis	DSM 20328	99.86	Bacteria;Firmicutes;Bacilli;Bacillales;Staphylococcaceae;Staphylococcus	OK326643
1155	Y2-V-1	Enterococcus faecalis	ATCC 19433	100	Bacteria;Firmicutes;Bacilli;Lactobacillales;Enterococcaceae;Enterococcus	OK326648
1156	Y3-G-1	Escherichia fergusonii	ATCC 35469	99.86	Bacteria;Proteobacteria;Gammaproteobacteria;Enterobacterales;Enterobacteriaceae;Escherichia	OK326649
1157	Y3-G-100	Kalamiella piersonii	IIIF1SW-P2	100	Bacteria;Proteobacteria;Gammaproteobacteria;Enterobacterales;Erwiniaceae;Kalamiella	OK326654
1158	Y3-G-101	Kalamiella piersonii	IIIF1SW-P2	100	Bacteria;Proteobacteria;Gammaproteobacteria;Enterobacterales;Erwiniaceae;Kalamiella	OK326655
1159	Y3-G-102	Parabacteroides distasonis	ATCC 8503T	98.43	Bacteria;Bacteroidetes;Bacteroidia;Bacteroidales;Porphyromonadaceae;Parabacteroides	MZ350190
1160	Y3-G-103	Shigella flexneri	ATCC 29903	100	Bacteria;Proteobacteria;Gammaproteobacteria;Enterobacterales;Enterobacteriaceae;Shigella	OK326656
1161	Y3-G-104	Weissella confusa	JCM 1093	99.93	Bacteria;Firmicutes;Bacilli;Lactobacillales;Lactobacillaceae;Weissella	OK326657
1162	Y3-G-105	Kalamiella piersonii	IIIF1SW-P2	100	Bacteria;Proteobacteria;Gammaproteobacteria;Enterobacterales;Erwiniaceae;Kalamiella	OK326658
1163	Y3-G-11	Enterococcus faecium	LMG 11423	99.86	Bacteria;Firmicutes;Bacilli;Lactobacillales;Enterococcaceae;Enterococcus	OK326653
1164	Y3-G-2	Kalamiella piersonii	IIIF1SW-P2	100	Bacteria;Proteobacteria;Gammaproteobacteria;Enterobacterales;Erwiniaceae;Kalamiella	OK326650
1165	Y3-G-3	Shigella flexneri	ATCC 29903	99.93	Bacteria;Proteobacteria;Gammaproteobacteria;Enterobacterales;Enterobacteriaceae;Escherichia	OK326651
1166	Y3-G-4	Corynebacterium tuscaniense	ISS-5309T	97.48	Bacteria;Actinobacteria;Actinomycetia;Mycobacteriales;Corynebacteriaceae;Corynebacterium	OK326652
1167	Y3-I-1	Enterococcus faecalis	ATCC 19433	100	Bacteria;Firmicutes;Bacilli;Lactobacillales;Enterococcaceae;Enterococcus	OK326659
1168	Y3-I-100	Enterococcus faecalis	ATCC 19433	100	Bacteria;Firmicutes;Bacilli;Lactobacillales;Enterococcaceae;Enterococcus	OK326663
1169	Y3-I-101	Shigella flexneri	ATCC 29903	99.39	Bacteria;Proteobacteria;Gammaproteobacteria;Enterobacterales;Enterobacteriaceae;Shigella	OK326664
1170	Y3-I-104	Latilactobacillus curvatus	JCM 1096	100	Bacteria;Firmicutes;Bacilli;Lactobacillales;Lactobacillaceae;Latilactobacillus	OK326665
1171	Y3-I-105	Latilactobacillus sakei subsp. sakei	JCM 1157	100	Bacteria;Firmicutes;Bacilli;Lactobacillales;Lactobacillaceae;Latilactobacillus	OK326666
1172	Y3-I-2	Klebsiella grimontii	06D021	99.93	Bacteria;Proteobacteria;Gammaproteobacteria;Enterobacterales;Enterobacteriaceae;Klebsiella	OK326660
1173	Y3-I-3	Enterococcus faecalis	ATCC 19433	99.87	Bacteria;Firmicutes;Bacilli;Lactobacillales;Enterococcaceae;Enterococcus	OK326661
1174	Y3-I-4	Kalamiella piersonii	IIIF1SW-P2	100	Bacteria;Proteobacteria;Gammaproteobacteria;Enterobacterales;Erwiniaceae;Kalamiella	OK326662
1175	Y3-J-100	Phocaeicola vulgatus	ATCC 8482	99.72	Bacteria;Bacteroidetes;Bacteroidia;Bacteroidales;Bacteroidaceae;Phocaeicola	OK326668
1176	Y3-J-101	Coprococcus catus	VPI-C6-61T	97.72	Bacteria;Firmicutes;Clostridia;Clostridiales;Lachnospiraceae;Frisingicoccus	OK148112
1177	Y3-J-102	Streptococcus anginosus subsp. whileyi	CCUG 39159T	93.23	Bacteria;Firmicutes;Bacilli;Lactobacillales;Streptococcaceae;Streptococcus	OK148113
1178	Y3-J-103	Enterococcus faecalis	ATCC 19433	99.93	Bacteria;Firmicutes;Bacilli;Lactobacillales;Enterococcaceae;Enterococcus	OK326669
1179	Y3-J-107	Phocaeicola vulgatus	ATCC 8482	99.66	Bacteria;Bacteroidetes;Bacteroidia;Bacteroidales;Bacteroidaceae;Phocaeicola	OK326670
1180	Y3-J-110	Fusicatenibacter saccharivorans	HT03-11	99.65	Bacteria;Firmicutes;Clostridia;Clostridiales;Lachnospiraceae;Fusicatenibacter	OK326671
1181	Y3-J-111	Bacteroides uniformis	ATCC 8492	99.93	Bacteria;Bacteroidetes;Bacteroidia;Bacteroidales;Bacteroidaceae;Bacteroides	OK326672
1182	Y3-J-2	Lactococcus garvieae subsp. garvieae	FDAARGOS_929	100	Bacteria;Firmicutes;Bacilli;Lactobacillales;Streptococcaceae;Lactococcus	OK326667
1183	Y3-O-1	Enterococcus faecium	LMG 11423	99.73	Bacteria;Firmicutes;Bacilli;Lactobacillales;Enterococcaceae;Enterococcus	OK326673
1184	Y3-Q-1	Shigella flexneri	ATCC 29903	99.93	Bacteria;Proteobacteria;Gammaproteobacteria;Enterobacterales;Enterobacteriaceae;Escherichia	OK326674
1185	Y3-R-100	Sutterella wadsworthensis	WAL 7877	99.37	Bacteria;Proteobacteria;Betaproteobacteria;Burkholderiales;Sutterellaceae;Sutterella	OK326677
1186	Y3-R-102	Phocaeicola vulgatus	ATCC 8482	99.66	Bacteria;Bacteroidetes;Bacteroidia;Bacteroidales;Bacteroidaceae;Phocaeicola	OK326678
1187	Y3-R-103	Bifidobacterium pseudocatenulatum	DSM 20438	98.9	Bacteria;Actinobacteria;Actinomycetia;Bifidobacteriales;Bifidobacteriaceae;Bifidobacterium	OK148114
1188	Y3-R-107	Flavonifractor plautii	ATCC 29863	99.52	Bacteria;Firmicutes;Clostridia;Clostridiales;Oscillospiraceae;Pseudoflavonifractor	OK326679
1189	Y3-R-108	Bacteroides caccae	ATCC 43185	99.66	Bacteria;Bacteroidetes;Bacteroidia;Bacteroidales;Bacteroidaceae;Bacteroides	OK326680
1190	Y3-R-109	Eggerthella lenta	DSM 2243	99.86	Bacteria;Actinobacteria;Coriobacteriia;Eggerthellales;Eggerthellaceae;Eggerthella	OK326681
1191	Y3-R-2	Citrobacter youngae	CCUG 30791	99.52	Bacteria;Proteobacteria;Gammaproteobacteria;Enterobacterales;Enterobacteriaceae;Citrobacter	OK326675
1192	Y3-R-3	Kalamiella piersonii	IIIF1SW-P2	100	Bacteria;Proteobacteria;Gammaproteobacteria;Enterobacterales;Erwiniaceae;Kalamiella	OK326676
1193	Y3-S-100	Faecalibacterium prausnitzii	ATCC 27768	99.23	Bacteria;Firmicutes;Clostridia;Clostridiales;Oscillospiraceae;Faecalibacterium	OK326682
1194	Y3-S-101	Sutterella wadsworthensis	WAL 7877	99.37	Bacteria;Proteobacteria;Betaproteobacteria;Burkholderiales;Sutterellaceae;Sutterella	OK326683
1195	Y3-S-102	Bacteroides stercoris	ATCC 43183	99.31	Bacteria;Bacteroidetes;Bacteroidia;Bacteroidales;Bacteroidaceae;Bacteroides	OK326684
1196	Y3-S-103	Sutterella wadsworthensis	WAL 7877	99.37	Bacteria;Proteobacteria;Betaproteobacteria;Burkholderiales;Sutterellaceae;Sutterella	OK326685
1197	Y3-S-104	Clostridium innocuum	ATCC 14501T	97.94	Bacteria;Firmicutes;Erysipelotrichia;Erysipelotrichales;Erysipelotrichaceae;Longicatena	OK161001
1198	Y3-S-105	Streptococcus anginosus subsp. whileyi	CCUG 39159T	98.72	Bacteria;Firmicutes;Bacilli;Lactobacillales;Streptococcaceae;Streptococcus	OK148115
1199	Y3-S-106	Coprococcus catus	VPI-C6-61T	97.57	Bacteria;Firmicutes;Clostridia;Clostridiales;Lachnospiraceae;Frisingicoccus	OK148116
1200	Y3-U-100	Bacteroides faecis	MAJ27T	98.15	Bacteria;Bacteroidetes;Bacteroidia;Bacteroidales;Bacteroidaceae;Bacteroides	OK148117
1201	Y3-U-101	Bifidobacterium pseudocatenulatum	DSM 20438	99.52	Bacteria;Actinobacteria;Actinomycetia;Bifidobacteriales;Bifidobacteriaceae;Bifidobacterium	OK326686
1202	Y3-U-102	Collinsella aerofaciens	ATCC 25986	99.79	Bacteria;Actinobacteria;Coriobacteriia;Coriobacteriales;Coriobacteriaceae;Collinsella	OK326687
1203	Y3-U-103	Bifidobacterium pseudocatenulatum	DSM 20438	99.52	Bacteria;Actinobacteria;Actinomycetia;Bifidobacteriales;Bifidobacteriaceae;Bifidobacterium	OK326688
1204	Y3-U-104	Collinsella aerofaciens	ATCC 25986	99.79	Bacteria;Actinobacteria;Coriobacteriia;Coriobacteriales;Coriobacteriaceae;Collinsella	OK326689
1205	Y3-V-101	Phocaeicola vulgatus	ATCC 8482	99.59	Bacteria;Bacteroidetes;Bacteroidia;Bacteroidales;Bacteroidaceae;Phocaeicola	OK326690
1206	Y3-V-102	Bacteroides ovatus	ATCC 8483	99.52	Bacteria;Bacteroidetes;Bacteroidia;Bacteroidales;Bacteroidaceae;Bacteroides	OK326691
Strains highlighted with green colour are potential novel species
