# Supplementary material for: Insight into gut dysbiosis of patients with inflammatory bowel disease and ischemic colitis
Source: Front Microbiol. 2023 May 11;14:1174832. doi: 10.3389/fmicb.2023.1174832 (PMC10211348; doi:10.3389/fmicb.2023.1174832)
Supplement: Supplementary file 6 [file Table_6.xlsx]

## Sheet: Table S6
Supplementary Table S6
Potential novel bacterial strains isolated from faecal samples of healtly individuals (HC). Top hit sequences were analysed from EzBioCloud and NCBI 16S rRNA/ITS database.
SN	Strains	Top hit species	Strain	16S rRNA gene sequence similarity (%)	Classification	NCBI accession numbers
1	B12-R-4	Corynebacterium aurimucosum	IMMIB D-1488 T	98.8	Bacteria;Actinobacteria;Actinomycetia;Mycobacteriales;Corynebacteriaceae;Corynebacterium	OK147963
2	B1-J-100	Blautia wexlerae	5_1_39BFAAT	94.11	Bacteria;Firmicutes;Clostridia;Clostridiales;Lachnospiraceae;Blautia	OK147929
3	B1-R-102	Holdemanella biformis	DSM 3989T	98.09	Bacteria;Firmicutes;Erysipelotrichia;Erysipelotrichales;Erysipelotrichaceae;Holdemanella	OK147930
4	B1-R-103	Coprococcus catus	VPI-C6-61T	97.77	Bacteria;Firmicutes;Clostridia;Clostridiales;Lachnospiraceae;Frisingicoccus	OK147931
5	B1-V-101	Bacteroides thetaiotaomicron	VPI-5482T	97.64	Bacteria;Bacteroidetes;Bacteroidia;Bacteroidales;Bacteroidaceae;Bacteroides	OK147932
6	B2-G-106	Paraprevotella clara	YIT 11840	98.58	Bacteria;Bacteroidetes;Bacteroidia;Bacteroidales;Prevotellaceae;Paraprevotella	OK325732
7	B2-J-100	Streptococcus periodonticum	KCOM 2412	98.65	Bacteria;Firmicutes;Bacilli;Lactobacillales;Streptococcaceae;Streptococcus	OK147933
8	B2-J-101	Anaerobutyricum hallii	ATCC 27751T	97.93	Bacteria;Firmicutes;Clostridia;Clostridiales;Lachnospiraceae;Anaerobutyricum	OK325749
9	B2-J-103	Parabacteroides distasonis	ATCC 8503	98.36	Bacteria;Bacteroidetes;Bacteroidia;Bacteroidales;Porphyromonadaceae;Parabacteroides	OK147934
10	B2-J-104	Anaerotruncus colihominis	DSM 17241T	91.07	Bacteria;Firmicutes;Clostridia;Clostridiales;Oscillospiraceae;Anaerotruncus	OK182895
11	B2-J-116	Parabacteroides distasonis	ATCC 8503	98.43	Bacteria;Bacteroidetes;Bacteroidia;Bacteroidales;Porphyromonadaceae;Parabacteroides	OK147935
12	B2-Q-104	Parabacteroides distasonis	ATCC 8503	99	Bacteria;Bacteroidetes;Bacteroidia;Bacteroidales;Porphyromonadaceae;Parabacteroides	OK147936
13	B2-Q-106	Collinsella aerofaciens	ATCC 25986T	98.72	Bacteria;Actinobacteria;Coriobacteriia;Coriobacteriales;Coriobacteriaceae;Collinsella	OK325777
14	B2-Q-110	Parabacteroides distasonis	ATCC 8503	98.45	Bacteria;Bacteroidetes;Bacteroidia;Bacteroidales;Porphyromonadaceae;Parabacteroides	OK147937
15	B2-R-101	Holdemanella biformis	DSM 3989T	98.16	Bacteria;Firmicutes;Erysipelotrichia;Erysipelotrichales;Erysipelotrichaceae;Holdemanella	OK147938
16	B2-R-102	Prevotella copri	CB7(T)	96.95	Bacteria;Bacteroidetes;Bacteroidia;Bacteroidales;Prevotellaceae;Prevotella	OK147939
17	B2-R-104	Clostridium innocuum	ATCC 14501	98.36	Bacteria;Firmicutes;Erysipelotrichia;Erysipelotrichales;Erysipelotrichaceae;Longicatena	OK160996
18	B2-R-106	Bacteroides stercoris	ATCC 43183T	98.9	Bacteria;Bacteroidetes;Bacteroidia;Bacteroidales;Bacteroidaceae;Bacteroides	OK325794
19	B2-R-112	Coprococcus catus	VPI-C6-61T	97.34	Bacteria;Firmicutes;Clostridia;Clostridiales;Lachnospiraceae;Frisingicoccus	OK147940
20	B2-R-114	Peptoniphilus grossensis	ph5T	99.03	Bacteria;Firmicutes;Tissierellia;Tissierellales;Peptoniphilaceae;Peptoniphilus	OK147941
21	B2-R-115	Akkermansia muciniphila	ATCC BAA-835T	98.81	Bacteria;Verrucomicrobia;Verrucomicrobiae;Verrucomicrobiales;Akkermansiaceae;Akkermansia	OK147942
22	B2-R-116	Peptoniphilus grossensis	ph5T	99.03	Bacteria;Firmicutes;Tissierellia;Tissierellales;Peptoniphilaceae;Peptoniphilus	OK147943
23	B2-R-117	Peptoniphilus timonensis	JC401T	98.9	Bacteria;Firmicutes;Tissierellia;Tissierellales;Peptoniphilaceae;Peptoniphilus	OK147944
24	B2-R-118	Peptoniphilus timonensis	JC401T	98.9	Bacteria;Firmicutes;Tissierellia;Tissierellales;Peptoniphilaceae;Peptoniphilus	OK147945
25	B2-R-119	Barnesiella intestinihominis	YIT 11860	98.69	Bacteria;Bacteroidetes;Bacteroidia;Bacteroidales;Barnesiellaceae;Barnesiella	OK147946
26	B2-R-121	Peptoniphilus timonensis	JC401T	98.9	Bacteria;Firmicutes;Tissierellia;Tissierellales;Peptoniphilaceae;Peptoniphilus	OK147947
27	B2-R-126	Peptoniphilus timonensis	JC401T	98.9	Bacteria;Firmicutes;Tissierellia;Tissierellales;Peptoniphilaceae;Peptoniphilus	OK147948
28	B2-R-132	Paenibacillus antibioticophila	GD11	97.46	Bacteria;Firmicutes;Bacilli;Bacillales;Paenibacillaceae;Paenibacillus	OK147949
29	B2-S-102	Parabacteroides distasonis	ATCC 8503	98.8	Bacteria;Bacteroidetes;Bacteroidia;Bacteroidales;Porphyromonadaceae;Parabacteroides	OK147950
30	B2-T-116	Parabacteroides distasonis	JCM 5825T	98.64	Bacteria;Bacteroidetes;Bacteroidia;Bacteroidales;Porphyromonadaceae;Parabacteroides	OK147951
31	B2-U-100	Bacteroides faecis	MAJ27T	98.15	Bacteria;Bacteroidetes;Bacteroidia;Bacteroidales;Bacteroidaceae;Bacteroides	OK147952
32	B2-U-104	Bacteroides faecis	MAJ27T	98.41	Bacteria;Bacteroidetes;Bacteroidia;Bacteroidales;Bacteroidaceae;Bacteroides	OK147953
33	B2-V-103	Bacteroides gallinarum	JCM 13658T	90.32	Bacteria;Bacteroidetes;Bacteroidia;Bacteroidales;Bacteroidaceae;Bacteroides	OK147958
34	B2-V-108	Parabacteroides distasonis	ATCC 8503T	98.57	Bacteria;Bacteroidetes;Bacteroidia;Bacteroidales;Porphyromonadaceae;Parabacteroides	OK147959
35	B2-V-109	Eggerthella lenta	JCM 9979T	97.81	Bacteria;Actinobacteria;Coriobacteriia;Eggerthellales;Eggerthellaceae;Eggerthella	OK147960
36	B2-V-110	Bacteroides ovatus	JCM 5824T	99	Bacteria;Bacteroidetes;Bacteroidia;Bacteroidales;Bacteroidaceae;Bacteroides	OK147961
37	B2-V-2	Corynebacterium tuscaniense	ISS-5309T	96.09	Bacteria;Actinobacteria;Actinomycetia;Mycobacteriales;Corynebacteriaceae;Corynebacterium	OK147954
38	B2-V-5	Corynebacterium glaucum	IMMIB R-5091T	97.28	Bacteria;Actinobacteria;Actinomycetia;Mycobacteriales;Corynebacteriaceae;Corynebacterium	OK147955
39	B2-V-6	Corynebacterium aquatimens	IMMIB L-2475T	97.65	Bacteria;Actinobacteria;Actinomycetia;Mycobacteriales;Corynebacteriaceae;Corynebacterium	OK147956
40	B2-V-7	Corynebacterium tuscaniense	ISS-5309T	97.52	Bacteria;Actinobacteria;Actinomycetia;Mycobacteriales;Corynebacteriaceae;Corynebacterium	OK147957
41	B5-R-101	Corynebacterium aurimucosum	IMMIB D-1488T	98.8	Bacteria;Actinobacteria;Actinomycetia;Mycobacteriales;Corynebacteriaceae;Corynebacterium	OK147962
42	BA-J-103	Anaerobutyricum hallii	ATCC 27751T	97.46	Bacteria;Firmicutes;Clostridia;Clostridiales;Lachnospiraceae;Anaerobutyricum	OK147964
43	BA-S-101	Megamonas funiformis	YIT 11815T	98.76	Bacteria;Firmicutes;Negativicutes;Selenomonadales;Selenomonadaceae;Megamonas	OK147965
44	BA-S-104	Megamonas funiformis	YIT 11815T	98.7	Bacteria;Firmicutes;Negativicutes;Selenomonadales;Selenomonadaceae;Megamonas	OK147966
45	BA-T-100	Bacteroides xylanisolvens	XB1AT	98.35	Bacteria;Bacteroidetes;Bacteroidia;Bacteroidales;Bacteroidaceae;Bacteroides	OK147967
46	BA-U-2	Corynebacterium aquatimens	IMMIB L-2475T	96.32	Bacteria;Actinobacteria;Actinomycetia;Mycobacteriales;Corynebacteriaceae;Corynebacterium	OK147968
47	BB1-J-100	Parabacteroides distasonis	ATCC 8503T	98.43	Bacteria;Bacteroidetes;Bacteroidia;Bacteroidales;Porphyromonadaceae;Parabacteroides	OK147969
48	BB1-R-102	Prevotella hominis	gm001T	90.73	Bacteria;Bacteroidetes;Bacteroidia;Bacteroidales;Prevotellaceae;Prevotella	OK147970
49	BB1-R-104	Hungatella effluvii	UB-B.2	98.9	Bacteria;Firmicutes;Clostridia;Clostridiales;Lachnospiraceae;Hungatella	OK147971
50	BB1-R-108	Prevotella amnii	JCM 14753T	91.15	Bacteria;Bacteroidetes;Bacteroidia;Bacteroidales;Prevotellaceae;Prevotella	OK147972
51	BB1-U-103	Bacteroides faecis	MAJ27T	98.43	Bacteria;Bacteroidetes;Bacteroidia;Bacteroidales;Bacteroidaceae;Bacteroides	OK147973
52	BB1-U-104	Paraprevotella clara	YIT 11840T	98.51	Bacteria;Bacteroidetes;Bacteroidia;Bacteroidales;Prevotellaceae;Paraprevotella	OK147974
53	BC-O-100	Megasphaera elsdenii	DSM 20460T	96.9	Bacteria;Firmicutes;Negativicutes;Veillonellales;Veillonellaceae;Megasphaera	OK147975
54	BC-Q-100	Parabacteroides merdae	ATCC 43184	99	Bacteria;Bacteroidetes;Bacteroidia;Bacteroidales;Porphyromonadaceae;Parabacteroides	OK147976
55	BF-J-100	Clostridium disporicum	DS1T	98.35	Bacteria;Firmicutes;Clostridia;Clostridiales;Clostridiaceae;Clostridium	OK147977
56	BF-R-101	Coprococcus catus	VPI-C6-61T	97.49	Bacteria;Firmicutes;Clostridia;Clostridiales;Lachnospiraceae;Frisingicoccus	OK147979
57	BF-R-102	Bifidobacterium pseudocatenulatum	DSM 20438T	98.9	Bacteria;Actinobacteria;Actinomycetia;Bifidobacteriales;Bifidobacteriaceae;Bifidobacterium	OK147980
58	BF-R-103	Coprococcus catus	VPI-C6-61T	97.42	Bacteria;Firmicutes;Clostridia;Clostridiales;Lachnospiraceae;Frisingicoccus	OK147981
59	BF-R-105	Faecalicatena fissicatena	DSM 3598T	95.12	Bacteria;Firmicutes;Clostridia;Clostridiales;Lachnospiraceae;Mediterraneibacter	OK160997
60	BF-R-111	Harryflintia acetispora	V20-281a(T)	89.83	Bacteria;Firmicutes;Clostridia;Clostridiales;Oscillospiraceae;Harryflintia	ON012957
61	BF-R-2	Corynebacterium singulare	IBS B52218T	96.2	Bacteria;Actinobacteria;Actinomycetia;Mycobacteriales;Corynebacteriaceae;Corynebacterium	OK147978
62	BF-U-4	Corynebacterium appendicis	IMMIB R-3491T	97.52	Bacteria;Actinobacteria;Actinomycetia;Mycobacteriales;Corynebacteriaceae;Corynebacterium	OK147982
63	BF-V-5	Corynebacterium glaucum	IMMIB R-5091T	97.81	Bacteria;Actinobacteria;Actinomycetia;Mycobacteriales;Corynebacteriaceae;Corynebacterium	OK147983
64	BF-V-6	Corynebacterium aquatimens	IMMIB L-2475T	97.79	Bacteria;Actinobacteria;Actinomycetia;Mycobacteriales;Corynebacteriaceae;Corynebacterium	OK147984
65	BG-J-100	Streptococcus periodonticum	KCOM 2412T	98.65	Bacteria;Firmicutes;Bacilli;Lactobacillales;Streptococcaceae;Streptococcus	OK147985
66	BG-J-102	Blautia luti	DSM 14534T	93.94	Bacteria;Firmicutes;Clostridia;Clostridiales;Lachnospiraceae;Blautia	OK147986
67	BG-O-102	Collinsella aerofaciens	ATCC 25986T	97.44	Bacteria;Actinobacteria;Coriobacteriia;Coriobacteriales;Coriobacteriaceae;Collinsella	OK147987
68	BG-S-100	Megamonas rupellensis	FM1025T	98.07	Bacteria;Firmicutes;Negativicutes;Selenomonadales;Selenomonadaceae;Megamonas	OK147988
69	BG-S-101	Streptococcus anginosus	DSM 20563T	98.2	Bacteria;Firmicutes;Bacilli;Lactobacillales;Streptococcaceae;Streptococcus	OK147989
70	BG-V-3	Staphylococcus epidermidis	NBRC 100911T	98.37	Bacteria;Firmicutes;Bacilli;Bacillales;Staphylococcaceae;Staphylococcus	OK147990
71	BL-J-100	Parabacteroides distasonis	ATCC 8503T	98.36	Bacteria;Bacteroidetes;Bacteroidia;Bacteroidales;Porphyromonadaceae;Parabacteroides	OK147991
72	BL-Q-100	Parabacteroides merdae	ATCC 43184T	99	Bacteria;Bacteroidetes;Bacteroidia;Bacteroidales;Porphyromonadaceae;Parabacteroides	OK147993
73	BL-R-1	Corynebacterium pilbarense	IMMIB WACC 658T	98.41	Bacteria;Actinobacteria;Actinomycetia;Mycobacteriales;Corynebacteriaceae;Corynebacterium	OK147994
74	BL-R-101	Bifidobacterium pseudocatenulatum	DSM 20438	98.78	Bacteria;Actinobacteria;Actinomycetia;Bifidobacteriales;Bifidobacteriaceae;Bifidobacterium	OK147995
75	BL-R-103	Lacrimispora amygdalina	BR-10T	92.75	Bacteria;Firmicutes;Clostridia;Clostridiales;Lachnospiraceae;Clostridium_g35	OK160998
76	BL-R-112	Bifidobacterium pseudocatenulatum	B1279T	98.9	Bacteria;Actinobacteria;Actinomycetia;Bifidobacteriales;Bifidobacteriaceae;Bifidobacterium	OK147996
77	BL-R-113	Bifidobacterium pseudocatenulatum	B1279T	98.9	Bacteria;Actinobacteria;Actinomycetia;Bifidobacteriales;Bifidobacteriaceae;Bifidobacterium	OK147997
78	BL-R-115	Bifidobacterium pseudocatenulatum	B1279T	98.9	Bacteria;Actinobacteria;Actinomycetia;Bifidobacteriales;Bifidobacteriaceae;Bifidobacterium	OK147998
79	BL-R-116	Bifidobacterium pseudocatenulatum	B1279T	98.9	Bacteria;Actinobacteria;Actinomycetia;Bifidobacteriales;Bifidobacteriaceae;Bifidobacterium	OK147999
80	BL-R-123	Ruminococcus lactaris	ATCC 29176T	97.32	Bacteria;Firmicutes;Clostridia;Clostridiales;Lachnospiraceae;Mediterraneibacter	OK160999
81	BL-R-125	Coprococcus catus	VPI-C6-61T	97.49	Bacteria;Firmicutes;Clostridia;Clostridiales;Lachnospiraceae;Frisingicoccus	OK148000
82	BL-S-101	Anaerococcus vaginalis	CCUG 31349T	98.9	Bacteria;Firmicutes;Tissierellia;Tissierellales;Peptoniphilaceae;Anaerococcus	OK148001
83	BL-T-100	Bifidobacterium faecale	CU3-7T	98.9	Bacteria;Actinobacteria;Actinomycetia;Bifidobacteriales;Bifidobacteriaceae;Bifidobacterium	OK148002
84	BL-T-105	Parabacteroides distasonis	JCM 5825T	98.51	Bacteria;Bacteroidetes;Bacteroidia;Bacteroidales;Porphyromonadaceae;Parabacteroides	OK148003
85	BL-U-1	Corynebacterium glaucum	IMMIB R-5091T	92.43	Bacteria;Actinobacteria;Actinomycetia;Mycobacteriales;Corynebacteriaceae;Corynebacterium	OK148004
86	BL-U-4	Corynebacterium glaucum	IMMIB R-5091T	97.49	Bacteria;Actinobacteria;Actinomycetia;Mycobacteriales;Corynebacteriaceae;Corynebacterium	OK148005
87	BL-U-7	Corynebacterium appendicis	IMMIB R-3491T	97.59	Bacteria;Actinobacteria;Actinomycetia;Mycobacteriales;Corynebacteriaceae;Corynebacterium	OK148006
88	BL-U-8	Corynebacterium aquatimens	IMMIB L-2475T	96.99	Bacteria;Actinobacteria;Actinomycetia;Mycobacteriales;Corynebacteriaceae;Corynebacterium	OK148007
89	BL-V-101	Longibaculum muris	MT10-315-CC-1.2-2T	93.36	Bacteria;Firmicutes;Erysipelotrichia;Erysipelotrichales;Coprobacillaceae;Longibaculum	OK148011
90	BL-V-2	Corynebacterium appendicis	IMMIB R-3491T	97.48	Bacteria;Actinobacteria;Actinomycetia;Mycobacteriales;Corynebacteriaceae;Corynebacterium	OK148008
91	BL-V-3	Corynebacterium glaucum	IMMIB R-5091T	94.81	Bacteria;Actinobacteria;Actinomycetia;Mycobacteriales;Corynebacteriaceae;Corynebacterium	OK148009
92	BL-V-5	Corynebacterium haemomassiliense	Marseille-Q3615T	97.42	Bacteria;Actinobacteria;Actinomycetia;Mycobacteriales;Corynebacteriaceae;Corynebacterium	OK148010
93	C2-G-102	Streptococcus periodonticum	KCOM 2412T	98.65	Bacteria;Firmicutes;Bacilli;Lactobacillales;Streptococcaceae;Streptococcus	MZ350189
94	C2-J-100	Streptococcus anginosus subsp. whileyi	CCUG 39159T	98.65	Bacteria;Firmicutes;Bacilli;Lactobacillales;Streptococcaceae;Streptococcus	OK148012
95	C2-J-103	Streptococcus anginosus	DSM 20563T	97.99	Bacteria;Firmicutes;Bacilli;Lactobacillales;Streptococcaceae;Streptococcus	OK148013
96	C2-J-105	Streptococcus periodonticum	KCOM 2412T	98.65	Bacteria;Firmicutes;Bacilli;Lactobacillales;Streptococcaceae;Streptococcus	OK148014
97	C2-R-100	Bifidobacterium adolescentis	ATCC 15703T	98.9	Bacteria;Actinobacteria;Actinomycetia;Bifidobacteriales;Bifidobacteriaceae;Bifidobacterium	OK326131
98	C3-O-101	Bacteroides ovatus	ATCC 8483T	99	Bacteria;Bacteroidetes;Bacteroidia;Bacteroidales;Bacteroidaceae;Bacteroides	OK148015
99	C3-R-101	Blautia producta	ATCC 27340T	98.51	Bacteria;Firmicutes;Clostridia;Clostridiales;Lachnospiraceae;Blautia	OK148016
100	C3-R-102	Longicatena caecimuris	PG-426-CC-2T	94.16	Bacteria;Firmicutes;Erysipelotrichia;Erysipelotrichales;Erysipelotrichaceae;Clostridium_g36	OK161000
101	C3-R-111	Holdemanella biformis	DSM 3989T	97.66	Bacteria;Firmicutes;Erysipelotrichia;Erysipelotrichales;Erysipelotrichaceae;Holdemanella	OK148017
102	C3-T-102	Parabacteroides distasonis	JCM 5825T	98.5	Bacteria;Bacteroidetes;Bacteroidia;Bacteroidales;Porphyromonadaceae;Parabacteroides	OK148018
103	M3-J-100	Streptococcus anginosus subsp. whileyi	CCUG 39159T	98.65	Bacteria;Firmicutes;Bacilli;Lactobacillales;Streptococcaceae;Streptococcus	OK148020
104	M3-J-103	Streptococcus periodonticum	KCOM 2412T	98.65	Bacteria;Firmicutes;Bacilli;Lactobacillales;Streptococcaceae;Streptococcus	OK148021
105	M3-J-2	Streptococcus periodonticum	KCOM 2412T	98.65	Bacteria;Firmicutes;Bacilli;Lactobacillales;Streptococcaceae;Streptococcus	OK148019
106	M3-R-102	Bifidobacterium pseudocatenulatum	B1279T	98.9	Bacteria;Actinobacteria;Actinomycetia;Bifidobacteriales;Bifidobacteriaceae;Bifidobacterium	OK148022
107	M3-R-103	Bifidobacterium pseudocatenulatum	B1279T	98.9	Bacteria;Actinobacteria;Actinomycetia;Bifidobacteriales;Bifidobacteriaceae;Bifidobacterium	OK148023
108	M3-R-105	Bifidobacterium pseudocatenulatum	B1279T	98.9	Bacteria;Actinobacteria;Actinomycetia;Bifidobacteriales;Bifidobacteriaceae;Bifidobacterium	OK148024
109	N1-J-100	Streptococcus anginosus subsp. whileyi	CCUG 39159T	98.65	Bacteria;Firmicutes;Bacilli;Lactobacillales;Streptococcaceae;Streptococcus	OK148025
110	P1-J-102	Streptococcus periodonticum	KCOM 2412T	98.65	Bacteria;Firmicutes;Bacilli;Lactobacillales;Streptococcaceae;Streptococcus	OK148026
111	P1-J-105	Streptococcus periodonticum	KCOM 2412T	98.65	Bacteria;Firmicutes;Bacilli;Lactobacillales;Streptococcaceae;Streptococcus	OK148027
112	P1-R-100	Bifidobacterium pseudocatenulatum	B1279T	98.9	Bacteria;Actinobacteria;Actinomycetia;Bifidobacteriales;Bifidobacteriaceae;Bifidobacterium	OK148028
113	P1-S-102	Streptococcus periodonticum	KCOM 2412T	98.65	Bacteria;Firmicutes;Bacilli;Lactobacillales;Streptococcaceae;Streptococcus	OK148029
114	P1-S-103	Agathobaculum butyriciproducens	SR79T	97.83	Bacteria;Firmicutes;Clostridia;Clostridiales;Oscillospiraceae;Agathobaculum	OK148030
115	P1-U-1	Corynebacterium aquatimens	IMMIB L-2475T	98.27	Bacteria;Actinobacteria;Actinomycetia;Mycobacteriales;Corynebacteriaceae;Corynebacterium	OK148031
116	P1-U-102	Citrobacter koseri	LMG 5519T	98.9	Bacteria;Proteobacteria;Gammaproteobacteria;Enterobacterales;Enterobacteriaceae;Citrobacter	OK148032
117	P1-U-2	Corynebacterium aquatimens	IMMIB L-2475T	97.79	Bacteria;Actinobacteria;Actinomycetia;Mycobacteriales;Corynebacteriaceae;Corynebacterium	OK326293
118	P1-V-1	Corynebacterium appendicis	IMMIB R-3491T	97.66	Bacteria;Actinobacteria;Actinomycetia;Mycobacteriales;Corynebacteriaceae;Corynebacterium	OK148033
119	P1-V-100	Bacteroides faecis	MAJ27T	98.38	Bacteria;Bacteroidetes;Bacteroidia;Bacteroidales;Bacteroidaceae;Bacteroides	OK148034
120	P2-J-102	Clostridium disporicum	DS1T	98.35	Bacteria;Firmicutes;Clostridia;Clostridiales;Clostridiaceae;Clostridium	OK148035
121	P2-J-103	Clostridium celatum	JCM 1394T	98.7	Bacteria;Firmicutes;Clostridia;Clostridiales;Clostridiaceae;Clostridium	OK148036
122	P2-R-100	Bifidobacterium pseudocatenulatum	DSM 20438T	98.8	Bacteria;Actinobacteria;Actinomycetia;Bifidobacteriales;Bifidobacteriaceae;Bifidobacterium	OK148037
123	P2-U-102	Bifidobacterium pseudocatenulatum	DSM 20438	94.56	Bacteria;Actinobacteria;Actinomycetia;Bifidobacteriales;Bifidobacteriaceae;Bifidobacterium	OK148038
124	P3-J-100	Parabacteroides distasonis	ATCC 8503T	98.43	Bacteria;Bacteroidetes;Bacteroidia;Bacteroidales;Porphyromonadaceae;Parabacteroides	OK148039
125	P3-O-101	Bacteroides thetaiotaomicron	VPI-5482T	99	Bacteria;Bacteroidetes;Bacteroidia;Bacteroidales;Bacteroidaceae;Bacteroides	OK148040
126	P3-R-105	Enterocloster aldensis	RMA 9741T	99	Bacteria;Firmicutes;Clostridia;Clostridiales;Lachnospiraceae;Enterocloster	OK148041
127	P3-R-106	Holdemanella biformis	DSM 3989T	98.16	Bacteria;Firmicutes;Erysipelotrichia;Erysipelotrichales;Erysipelotrichaceae;Holdemanella	OK148042
128	P3-U-100	Bacteroides ovatus	JCM 5824T	97.88	Bacteria;Bacteroidetes;Bacteroidia;Bacteroidales;Bacteroidaceae;Bacteroides	OK148047
129	P3-U-101	Bacteroides faecis	MAJ27T	98.37	Bacteria;Bacteroidetes;Bacteroidia;Bacteroidales;Bacteroidaceae;Bacteroides	OK148048
130	P3-U-103	Bacteroides faecis	MAJ27T	98.15	Bacteria;Bacteroidetes;Bacteroidia;Bacteroidales;Bacteroidaceae;Bacteroides	OK148049
131	P3-U-105	Bacteroides faecis	MAJ27T	98.15	Bacteria;Bacteroidetes;Bacteroidia;Bacteroidales;Bacteroidaceae;Bacteroides	OK148050
132	P3-U-2	Corynebacterium aquatimens	IMMIB L-2475T	97.6	Bacteria;Actinobacteria;Actinomycetia;Mycobacteriales;Corynebacteriaceae;Corynebacterium	OK148044
133	P3-U-4	Corynebacterium aquatimens	IMMIB L-2475T	98.22	Bacteria;Actinobacteria;Actinomycetia;Mycobacteriales;Corynebacteriaceae;Corynebacterium	OK148045
134	P3-U-5	Corynebacterium tuscaniense	ISS-5309T	97.48	Bacteria;Actinobacteria;Actinomycetia;Mycobacteriales;Corynebacteriaceae;Corynebacterium	OK148046
135	P3-V-1	Corynebacterium aquatimens	IMMIB L-2475T	97.79	Bacteria;Actinobacteria;Actinomycetia;Mycobacteriales;Corynebacteriaceae;Corynebacterium	OK148051
136	P3-V-2	Corynebacterium glaucum	IMMIB R-5091T	97.44	Bacteria;Actinobacteria;Actinomycetia;Mycobacteriales;Corynebacteriaceae;Corynebacterium	OK148052
137	P3-V-3	Corynebacterium thomssenii	DSM 44276T	96.9	Bacteria;Actinobacteria;Actinomycetia;Mycobacteriales;Corynebacteriaceae;Corynebacterium	OK148053
138	P3-V-4	Corynebacterium aquatimens	IMMIB L-2475T	98.28	Bacteria;Actinobacteria;Actinomycetia;Mycobacteriales;Corynebacteriaceae;Corynebacterium	OK148054
139	P3-V-5	Corynebacterium aquatimens	IMMIB L-2475T	96.92	Bacteria;Actinobacteria;Actinomycetia;Mycobacteriales;Corynebacteriaceae;Corynebacterium	OK148055
140	P3-V-6	Corynebacterium glaucum	IMMIB R-5091T	97.63	Bacteria;Actinobacteria;Actinomycetia;Mycobacteriales;Corynebacteriaceae;Corynebacterium	OK148056
141	S1-G-10	Microbacterium hydrothermale	0704C9-2T	98.9	Bacteria;Actinobacteria;Actinomycetia;Microbacteriales;Microbacteriaceae;Microbacterium	OK326341
142	S1-J-100	Parabacteroides distasonis	ATCC 8503T	98.43	Bacteria;Bacteroidetes;Bacteroidia;Bacteroidales;Porphyromonadaceae;Parabacteroides	OK148057
143	S1-J-101	Streptococcus periodonticum	KCOM 2412T	98.65	Bacteria;Firmicutes;Bacilli;Lactobacillales;Streptococcaceae;Streptococcus	OK148058
144	S1-U-101	Bacteroides stercoris	ATCC 43183T	99.03	Bacteria;Bacteroidetes;Bacteroidia;Bacteroidales;Bacteroidaceae;Bacteroides	OK148060
145	S1-U-102	Bacteroides faecis	MAJ27T	98.37	Bacteria;Bacteroidetes;Bacteroidia;Bacteroidales;Bacteroidaceae;Bacteroides	OK148061
146	S1-U-104	Bacteroides faecis	MAJ27T	98.15	Bacteria;Bacteroidetes;Bacteroidia;Bacteroidales;Bacteroidaceae;Bacteroides	OK148062
147	S1-U-4	Niallia nealsonii	DSM 15077T	98.73	Bacteria;Firmicutes;Bacilli;Bacillales;Bacillaceae;Niallia	OK148059
148	T2-R-1	Corynebacterium minutissimum	NCTC 10288T	96.44	Bacteria;Actinobacteria;Actinomycetia;Mycobacteriales;Corynebacteriaceae;Corynebacterium	OK148063
149	T2-R-101	Bifidobacterium pseudocatenulatum	DSM 20438	98.9	Bacteria;Actinobacteria;Actinomycetia;Bifidobacteriales;Bifidobacteriaceae;Bifidobacterium	OK148065
150	T2-R-2	Moraxella osloensis	CCUG 350T	99.1	Bacteria;Proteobacteria;Gammaproteobacteria;Moraxellales;Moraxellaceae;Moraxella_g2	OK148064
151	T2-T-100	Eggerthella lenta	JCM 9979T	97.74	Bacteria;Actinobacteria;Coriobacteriia;Eggerthellales;Eggerthellaceae;Eggerthella	OK148066
152	T2-T-101	Bacteroides xylanisolvens	XB1AT	98.23	Bacteria;Bacteroidetes;Bacteroidia;Bacteroidales;Bacteroidaceae;Bacteroides	OK148067
153	T2-U-102	Bacteroides faecis	MAJ27T	98.41	Bacteria;Bacteroidetes;Bacteroidia;Bacteroidales;Bacteroidaceae;Bacteroides	OK148068
154	TA-J-101	Parabacteroides distasonis	ATCC 8503T	98.29	Bacteria;Bacteroidetes;Bacteroidia;Bacteroidales;Porphyromonadaceae;Parabacteroides	OK148069
155	TA-J-102	Parabacteroides distasonis	ATCC 8503T	98.43	Bacteria;Bacteroidetes;Bacteroidia;Bacteroidales;Porphyromonadaceae;Parabacteroides	OK148070
156	TA-O-101	Collinsella aerofaciens	ATCC 25986T	97.8	Bacteria;Actinobacteria;Coriobacteriia;Coriobacteriales;Coriobacteriaceae;Collinsella	OK326430
157	TA-R-1	Corynebacterium aquatimens	IMMIB L-2475T	98.33	Bacteria;Actinobacteria;Actinomycetia;Mycobacteriales;Corynebacteriaceae;Corynebacterium	OK148071
158	TA-R-100	Coprococcus catus	VPI-C6-61T	97.42	Bacteria;Firmicutes;Clostridia;Clostridiales;Lachnospiraceae;Frisingicoccus	OK148074
159	TA-R-102	Enterocloster aldensis	RMA 9741T	99.1	Bacteria;Firmicutes;Clostridia;Clostridiales;Lachnospiraceae;Enterocloster	OK148075
160	TA-R-104	Coprococcus catus	VPI-C6-61T	97.42	Bacteria;Firmicutes;Clostridia;Clostridiales;Lachnospiraceae;Frisingicoccus	OK148076
161	TA-R-2	Corynebacterium bouchesdurhonense	SN14T	97.27	Bacteria;Actinobacteria;Actinomycetia;Mycobacteriales;Corynebacteriaceae;Corynebacterium	OK148072
162	TA-R-3	Corynebacterium aquatimens	IMMIB L-2475T	97.86	Bacteria;Actinobacteria;Actinomycetia;Mycobacteriales;Corynebacteriaceae;Corynebacterium	OK148073
163	TA-V-105	Parabacteroides goldsteinii	DSM 19448T	97.75	Bacteria;Bacteroidetes;Bacteroidia;Bacteroidales;Porphyromonadaceae;Parabacteroides	OK148077
164	TG-J-100	Streptococcus anginosus subsp. whileyi	CCUG 39159T	98.65	Bacteria;Firmicutes;Bacilli;Lactobacillales;Streptococcaceae;Streptococcus	OK148078
165	TG-J-101	Streptococcus periodonticum	KCOM 2412T	98.65	Bacteria;Firmicutes;Bacilli;Lactobacillales;Streptococcaceae;Streptococcus	OK148079
166	TG-J-102	Parabacteroides distasonis	ATCC 8503T	98.43	Bacteria;Bacteroidetes;Bacteroidia;Bacteroidales;Porphyromonadaceae;Parabacteroides	OK148080
167	TG-J-105	Parabacteroides distasonis	ATCC 8503T	98.43	Bacteria;Bacteroidetes;Bacteroidia;Bacteroidales;Porphyromonadaceae;Parabacteroides	OK148081
168	TG-R-101	Bifidobacterium adolescentis	ATCC 15703T	99.1	Bacteria;Actinobacteria;Actinomycetia;Bifidobacteriales;Bifidobacteriaceae;Bifidobacterium	OK148082
169	TG-T-102	Bacteroides xylanisolvens	XB1AT	98.63	Bacteria;Bacteroidetes;Bacteroidia;Bacteroidales;Bacteroidaceae;Bacteroides	OK148083
170	W1-J-101	Parabacteroides distasonis	ATCC 8503T	98.43	Bacteria;Bacteroidetes;Bacteroidia;Bacteroidales;Porphyromonadaceae;Parabacteroides	OK148084
171	W1-O-100	Collinsella aerofaciens	ATCC 25986T	97.33	Bacteria;Actinobacteria;Coriobacteriia;Coriobacteriales;Coriobacteriaceae;Collinsella	OK148085
172	W1-O-101	Bacteroides ovatus	JCM 5824T	99	Bacteria;Bacteroidetes;Bacteroidia;Bacteroidales;Bacteroidaceae;Bacteroides	OK326508
173	W1-Q-101	Parabacteroides goldsteinii	DSM 19448T	97.72	Bacteria;Bacteroidetes;Bacteroidia;Bacteroidales;Porphyromonadaceae;Parabacteroides	OK148086
174	W1-R-101	Anaerotignum faecicola	KGMB 03357T	99.1	Bacteria;Firmicutes;Clostridia;Clostridiales;Lachnospiraceae;Anaerotignum	OK148087
175	W1-R-103	Catenibacterium mitsuokai	DSM 15897T	97.77	Bacteria;Firmicutes;Erysipelotrichia;Erysipelotrichales;Erysipelotrichaceae;Catenibacterium	OK148088
176	W1-S-101	Megamonas funiformis	YIT 11815T	98.76	Bacteria;Firmicutes;Negativicutes;Selenomonadales;Selenomonadaceae;Megamonas	OK148089
177	W1-S-104	Faecalibacterium prausnitzii	ATCC 27768T	98.07	Bacteria;Firmicutes;Clostridia;Clostridiales;Oscillospiraceae;Faecalibacterium	OK326522
178	W1-S-106	Megamonas funiformis	YIT 11815T	98.76	Bacteria;Firmicutes;Negativicutes;Selenomonadales;Selenomonadaceae;Megamonas	OK148090
179	W1-T-100	Bacteroides xylanisolvens	XB1AT	98.29	Bacteria;Bacteroidetes;Bacteroidia;Bacteroidales;Bacteroidaceae;Bacteroides	OK148091
180	W1-T-101	Parabacteroides distasonis	JCM 5825T	98.57	Bacteria;Bacteroidetes;Bacteroidia;Bacteroidales;Porphyromonadaceae;Parabacteroides	OK148092
181	W1-U-100	Bacteroides faecis	MAJ27T	98.15	Bacteria;Bacteroidetes;Bacteroidia;Bacteroidales;Bacteroidaceae;Bacteroides	OK148094
182	W1-U-102	Bacteroides faecis	MAJ27T	98.41	Bacteria;Bacteroidetes;Bacteroidia;Bacteroidales;Bacteroidaceae;Bacteroides	OK148095
183	W1-U-104	Bacteroides stercoris	ATCC 43183T	99.03	Bacteria;Bacteroidetes;Bacteroidia;Bacteroidales;Bacteroidaceae;Bacteroides	OK148096
184	W1-U-2	Corynebacterium aquatimens	IMMIB L-2475T	97.86	Bacteria;Actinobacteria;Actinomycetia;Mycobacteriales;Corynebacteriaceae;Corynebacterium	OK148093
185	W1-V-1	Corynebacterium glaucum	IMMIB R-5091T	94.83	Bacteria;Actinobacteria;Actinomycetia;Mycobacteriales;Corynebacteriaceae;Corynebacterium	OK148097
186	W1-V-2	Corynebacterium aquatimens	IMMIB L-2475T	97.65	Bacteria;Actinobacteria;Actinomycetia;Mycobacteriales;Corynebacteriaceae;Corynebacterium	OK148098
187	W1-V-3	Corynebacterium glaucum	IMMIB R-5091T	92.48	Bacteria;Actinobacteria;Actinomycetia;Mycobacteriales;Corynebacteriaceae;Corynebacterium	OK148099
188	Y1-J-100	Coprococcus catus	VPI-C6-61T	97.84	Bacteria;Firmicutes;Clostridia;Clostridiales;Lachnospiraceae;Frisingicoccus	OK148100
189	Y1-J-103	Anaerobutyricum hallii	ATCC 27751	97.81	Bacteria;Firmicutes;Clostridia;Clostridiales;Lachnospiraceae;Anaerobutyricum	OK148101
190	Y1-J-108	Faecalibacterium prausnitzii	ATCC 27768T	98.13	Bacteria;Firmicutes;Clostridia;Clostridiales;Oscillospiraceae;Faecalibacterium	ON394562
191	Y1-J-113	Streptococcus periodonticum	KCOM 2412T	98.65	Bacteria;Firmicutes;Bacilli;Lactobacillales;Streptococcaceae;Streptococcus	OK148102
192	Y1-J-114	Streptococcus periodonticum	KCOM 2412T	98.65	Bacteria;Firmicutes;Bacilli;Lactobacillales;Streptococcaceae;Streptococcus	OK148103
193	Y1-O-100	Bifidobacterium longum	ATCC 15707T	98.3	Bacteria;Actinobacteria;Actinomycetia;Bifidobacteriales;Bifidobacteriaceae;Bifidobacterium	OK148104
194	Y2-J-100	Prevotella copri	CB7T	98.09	Bacteria;Bacteroidetes;Bacteroidia;Bacteroidales;Prevotellaceae;Prevotella	OK326601
195	Y2-J-101	Parabacteroides distasonis	ATCC 8503T	98.43	Bacteria;Bacteroidetes;Bacteroidia;Bacteroidales;Porphyromonadaceae;Parabacteroides	OK326602
196	Y2-J-103	Streptococcus periodonticum	KCOM 2412T	98.65	Bacteria;Firmicutes;Bacilli;Lactobacillales;Streptococcaceae;Streptococcus	OK326604
197	Y2-Q-102	Parabacteroides merdae	ATCC 43184T	99.1	Bacteria;Bacteroidetes;Bacteroidia;Bacteroidales;Porphyromonadaceae;Parabacteroides	OK148105
198	Y2-R-100	Holdemanella biformis	DSM 3989T	98.16	Bacteria;Firmicutes;Erysipelotrichia;Erysipelotrichales;Erysipelotrichaceae;Holdemanella	OK148106
199	Y2-S-100	Coprococcus catus	VPI-C6-6T	97.49	Bacteria;Firmicutes;Clostridia;Clostridiales;Lachnospiraceae;Frisingicoccus	OK148107
200	Y2-S-101	Megamonas funiformis	YIT 11815T	98.8	Bacteria;Firmicutes;Negativicutes;Selenomonadales;Selenomonadaceae;Megamonas	OK148108
201	Y2-S-102	Faecalibacterium prausnitzii	ATCC 27768T	98.07	Bacteria;Firmicutes;Clostridia;Clostridiales;Oscillospiraceae;Faecalibacterium	OK326633
202	Y2-T-101	Bacteroides xylanisolvens	XB1AT	98.49	Bacteria;Bacteroidetes;Bacteroidia;Bacteroidales;Bacteroidaceae;Bacteroides	OK148109
203	Y2-T-102	Parabacteroides merdae	ATCC 43184T	97.05	Bacteria;Bacteroidetes;Bacteroidia;Bacteroidales;Porphyromonadaceae;Parabacteroides	OK148110
204	Y2-T-103	Bacteroides ovatus	JCM 5824T	98.9	Bacteria;Bacteroidetes;Bacteroidia;Bacteroidales;Bacteroidaceae;Bacteroides	OK148111
205	Y3-G-102	Parabacteroides distasonis	ATCC 8503T	98.43	Bacteria;Bacteroidetes;Bacteroidia;Bacteroidales;Porphyromonadaceae;Parabacteroides	MZ350190
206	Y3-J-101	Coprococcus catus	VPI-C6-61T	97.72	Bacteria;Firmicutes;Clostridia;Clostridiales;Lachnospiraceae;Frisingicoccus	OK148112
207	Y3-J-102	Streptococcus anginosus subsp. whileyi	CCUG 39159T	93.23	Bacteria;Firmicutes;Bacilli;Lactobacillales;Streptococcaceae;Streptococcus	OK148113
208	Y3-R-103	Bifidobacterium pseudocatenulatum	DSM 20438	98.9	Bacteria;Actinobacteria;Actinomycetia;Bifidobacteriales;Bifidobacteriaceae;Bifidobacterium	OK148114
209	Y3-S-104	Clostridium innocuum	ATCC 14501T	97.94	Bacteria;Firmicutes;Erysipelotrichia;Erysipelotrichales;Erysipelotrichaceae;Longicatena	OK161001
210	Y3-S-105	Streptococcus anginosus subsp. whileyi	CCUG 39159T	98.72	Bacteria;Firmicutes;Bacilli;Lactobacillales;Streptococcaceae;Streptococcus	OK148115
211	Y3-S-106	Coprococcus catus	VPI-C6-61T	97.57	Bacteria;Firmicutes;Clostridia;Clostridiales;Lachnospiraceae;Frisingicoccus	OK148116
212	Y3-U-100	Bacteroides faecis	MAJ27T	98.15	Bacteria;Bacteroidetes;Bacteroidia;Bacteroidales;Bacteroidaceae;Bacteroides	OK148117
213	Y3-G-4	Corynebacterium tuscaniense	ISS-5309T	97.48	Bacteria;Actinobacteria;Actinomycetia;Mycobacteriales;Corynebacteriaceae;Corynebacterium	OK326652
