# Supplementary material for: Insight into gut dysbiosis of patients with inflammatory bowel disease and ischemic colitis
Source: Front Microbiol. 2023 May 11;14:1174832. doi: 10.3389/fmicb.2023.1174832 (PMC10211348; doi:10.3389/fmicb.2023.1174832)
Supplement: Supplementary file 7 [file Table_7.xlsx]

## Sheet: Table S7
Supplementary Table S7
Potential novel bacterial strains isolated from faecal samples (HC, CD, UC, and IC). Top hit sequences were analysed from EzBioCloud and NCBI standard database.
SN	Strains	Top hit species	Strain	16S rRNA gene sequence similarity (%)	Classification	NCBI accession numbers
1	B1-J-100	Blautia wexlerae	5_1_39BFAAT	94.11	Bacteria;Firmicutes;Clostridia;Clostridiales;Lachnospiraceae;Blautia	OK147929
2	B1-R-102	Holdemanella biformis	DSM 3989T	98.09	Bacteria;Firmicutes;Erysipelotrichia;Erysipelotrichales;Erysipelotrichaceae;Holdemanella	OK147930
3	B1-R-103	Coprococcus catus	VPI-C6-61T	97.77	Bacteria;Firmicutes;Clostridia;Clostridiales;Lachnospiraceae;Frisingicoccus	OK147931
4	B1-V-101	Bacteroides thetaiotaomicron	VPI-5482T	97.64	Bacteria;Bacteroidetes;Bacteroidia;Bacteroidales;Bacteroidaceae;Bacteroides	OK147932
5	B2-F-115	Parabacteroides goldsteinii	DSM 19448T	98.29	Bacteria;Bacteroidetes;Bacteroidia;Bacteroidales;Porphyromonadaceae;Parabacteroides	MZ350191
6	B2-G-106	Paraprevotella clara	YIT 11840	98.58	Bacteria;Bacteroidetes;Bacteroidia;Bacteroidales;Prevotellaceae;Paraprevotella	OK325732
7	B2-J-101	Anaerobutyricum hallii	ATCC 27751T	97.93	Bacteria;Firmicutes;Clostridia;Clostridiales;Lachnospiraceae;Anaerobutyricum	OK325749
8	B2-J-104	Anaerotruncus colihominis	DSM 17241T	91.07	Bacteria;Firmicutes;Clostridia;Clostridiales;Oscillospiraceae;Anaerotruncus	OK182895
9	B2-K-101	Clostridioides mangenotii	DSM 1289T	98.8	Bacteria;Firmicutes;Clostridia;Clostridiales;Peptostreptococcaceae;Clostridioides	MZ350192
10	B2-R-101	Holdemanella biformis	DSM 3989T	98.16	Bacteria;Firmicutes;Erysipelotrichia;Erysipelotrichales;Erysipelotrichaceae;Holdemanella	OK147938
11	B2-R-102	Prevotella copri	CB7(T)	96.95	Bacteria;Bacteroidetes;Bacteroidia;Bacteroidales;Prevotellaceae;Prevotella	OK147939
12	B2-R-106	Bacteroides stercoris	ATCC 43183T	98.9	Bacteria;Bacteroidetes;Bacteroidia;Bacteroidales;Bacteroidaceae;Bacteroides	OK325794
13	B2-R-112	Coprococcus catus	VPI-C6-61T	97.34	Bacteria;Firmicutes;Clostridia;Clostridiales;Lachnospiraceae;Frisingicoccus	OK147940
14	B2-R-114	Peptoniphilus grossensis	ph5T	99.03	Bacteria;Firmicutes;Tissierellia;Tissierellales;Peptoniphilaceae;Peptoniphilus	OK147941
15	B2-R-116	Peptoniphilus grossensis	ph5T	99.03	Bacteria;Firmicutes;Tissierellia;Tissierellales;Peptoniphilaceae;Peptoniphilus	OK147943
16	B2-R-117	Peptoniphilus timonensis	JC401T	98.9	Bacteria;Firmicutes;Tissierellia;Tissierellales;Peptoniphilaceae;Peptoniphilus	OK147944
17	B2-R-118	Peptoniphilus timonensis	JC401T	98.9	Bacteria;Firmicutes;Tissierellia;Tissierellales;Peptoniphilaceae;Peptoniphilus	OK147945
18	B2-R-119	Barnesiella intestinihominis	YIT 11860	98.69	Bacteria;Bacteroidetes;Bacteroidia;Bacteroidales;Barnesiellaceae;Barnesiella	OK147946
19	B2-R-121	Peptoniphilus timonensis	JC401T	98.9	Bacteria;Firmicutes;Tissierellia;Tissierellales;Peptoniphilaceae;Peptoniphilus	OK147947
20	B2-R-126	Peptoniphilus timonensis	JC401T	98.9	Bacteria;Firmicutes;Tissierellia;Tissierellales;Peptoniphilaceae;Peptoniphilus	OK147948
21	B2-U-100	Bacteroides faecis	MAJ27T	98.15	Bacteria;Bacteroidetes;Bacteroidia;Bacteroidales;Bacteroidaceae;Bacteroides	OK147952
22	B2-U-104	Bacteroides faecis	MAJ27T	98.41	Bacteria;Bacteroidetes;Bacteroidia;Bacteroidales;Bacteroidaceae;Bacteroides	OK147953
23	B2-V-103	Bacteroides gallinarum	JCM 13658T	90.32	Bacteria;Bacteroidetes;Bacteroidia;Bacteroidales;Bacteroidaceae;Bacteroides	OK147958
24	B2-V-2	Corynebacterium tuscaniense	ISS-5309T	96.09	Bacteria;Actinobacteria;Actinomycetia;Mycobacteriales;Corynebacteriaceae;Corynebacterium	OK147954
25	B2-V-5	Corynebacterium glaucum	IMMIB R-5091T	97.28	Bacteria;Actinobacteria;Actinomycetia;Mycobacteriales;Corynebacteriaceae;Corynebacterium	OK147955
26	B2-V-6	Corynebacterium aquatimens	IMMIB L-2475T	97.65	Bacteria;Actinobacteria;Actinomycetia;Mycobacteriales;Corynebacteriaceae;Corynebacterium	OK147956
27	B2-V-7	Corynebacterium tuscaniense	ISS-5309T	97.52	Bacteria;Actinobacteria;Actinomycetia;Mycobacteriales;Corynebacteriaceae;Corynebacterium	OK147957
28	BA-J-103	Anaerobutyricum hallii	ATCC 27751T	97.46	Bacteria;Firmicutes;Clostridia;Clostridiales;Lachnospiraceae;Anaerobutyricum	OK147964
29	BA-S-101	Megamonas funiformis	YIT 11815T	98.76	Bacteria;Firmicutes;Negativicutes;Selenomonadales;Selenomonadaceae;Megamonas	OK147965
30	BA-S-104	Megamonas funiformis	YIT 11815T	98.7	Bacteria;Firmicutes;Negativicutes;Selenomonadales;Selenomonadaceae;Megamonas	OK147966
31	BA-U-2	Corynebacterium aquatimens	IMMIB L-2475T	96.32	Bacteria;Actinobacteria;Actinomycetia;Mycobacteriales;Corynebacteriaceae;Corynebacterium	OK147968
32	BB1-R-102	Prevotella hominis	gm001T	90.73	Bacteria;Bacteroidetes;Bacteroidia;Bacteroidales;Prevotellaceae;Prevotella	OK147970
33	BB1-R-104	Hungatella effluvii	UB-B.2	98.9	Bacteria;Firmicutes;Clostridia;Clostridiales;Lachnospiraceae;Hungatella	OK147971
34	BB1-R-108	Prevotella amnii	JCM 14753T	91.15	Bacteria;Bacteroidetes;Bacteroidia;Bacteroidales;Prevotellaceae;Prevotella	OK147972
35	BB1-U-103	Bacteroides faecis	MAJ27T	98.43	Bacteria;Bacteroidetes;Bacteroidia;Bacteroidales;Bacteroidaceae;Bacteroides	OK147973
36	BB1-U-104	Paraprevotella clara	YIT 11840T	98.51	Bacteria;Bacteroidetes;Bacteroidia;Bacteroidales;Prevotellaceae;Paraprevotella	OK147974
37	BC-O-100	Megasphaera elsdenii	DSM 20460T	96.9	Bacteria;Firmicutes;Negativicutes;Veillonellales;Veillonellaceae;Megasphaera	OK147975
38	BC-Q-100	Parabacteroides merdae	ATCC 43184	99	Bacteria;Bacteroidetes;Bacteroidia;Bacteroidales;Porphyromonadaceae;Parabacteroides	OK147976
39	BF-J-100	Clostridium disporicum	DS1T	98.35	Bacteria;Firmicutes;Clostridia;Clostridiales;Clostridiaceae;Clostridium	OK147977
40	BF-R-101	Coprococcus catus	VPI-C6-61T	97.49	Bacteria;Firmicutes;Clostridia;Clostridiales;Lachnospiraceae;Frisingicoccus	OK147979
41	BF-R-103	Coprococcus catus	VPI-C6-61T	97.42	Bacteria;Firmicutes;Clostridia;Clostridiales;Lachnospiraceae;Frisingicoccus	OK147981
42	BF-R-105	Faecalicatena fissicatena	DSM 3598T	95.12	Bacteria;Firmicutes;Clostridia;Clostridiales;Lachnospiraceae;Mediterraneibacter	OK160997
43	BF-R-111	Harryflintia acetispora	V20-281a(T)	89.83	Bacteria;Firmicutes;Clostridia;Clostridiales;Oscillospiraceae;Harryflintia	ON012957
44	BF-U-4	Corynebacterium appendicis	IMMIB R-3491T	97.52	Bacteria;Actinobacteria;Actinomycetia;Mycobacteriales;Corynebacteriaceae;Corynebacterium	OK147982
45	BF-V-5	Corynebacterium glaucum	IMMIB R-5091T	97.81	Bacteria;Actinobacteria;Actinomycetia;Mycobacteriales;Corynebacteriaceae;Corynebacterium	OK147983
46	BF-V-6	Corynebacterium aquatimens	IMMIB L-2475T	97.79	Bacteria;Actinobacteria;Actinomycetia;Mycobacteriales;Corynebacteriaceae;Corynebacterium	OK147984
47	BG-J-102	Blautia luti	DSM 14534T	93.94	Bacteria;Firmicutes;Clostridia;Clostridiales;Lachnospiraceae;Blautia	OK147986
48	BG-S-100	Megamonas rupellensis	FM1025T	98.07	Bacteria;Firmicutes;Negativicutes;Selenomonadales;Selenomonadaceae;Megamonas	OK147988
49	BL-Q-100	Parabacteroides merdae	ATCC 43184T	99	Bacteria;Bacteroidetes;Bacteroidia;Bacteroidales;Porphyromonadaceae;Parabacteroides	OK147993
50	BL-R-1	Corynebacterium pilbarense	IMMIB WACC 658T	98.41	Bacteria;Actinobacteria;Actinomycetia;Mycobacteriales;Corynebacteriaceae;Corynebacterium	OK147994
51	BL-R-103	Lacrimispora amygdalina	BR-10T	92.75	Bacteria;Firmicutes;Clostridia;Clostridiales;Lachnospiraceae;Clostridium_g35	OK160998
52	BL-R-123	Ruminococcus lactaris	ATCC 29176T	97.32	Bacteria;Firmicutes;Clostridia;Clostridiales;Lachnospiraceae;Mediterraneibacter	OK160999
53	BL-R-125	Coprococcus catus	VPI-C6-61T	97.49	Bacteria;Firmicutes;Clostridia;Clostridiales;Lachnospiraceae;Frisingicoccus	OK148000
54	BL-S-101	Anaerococcus vaginalis	CCUG 31349T	98.9	Bacteria;Firmicutes;Tissierellia;Tissierellales;Peptoniphilaceae;Anaerococcus	OK148001
55	BL-T-100	Bifidobacterium faecale	CU3-7T	98.9	Bacteria;Actinobacteria;Actinomycetia;Bifidobacteriales;Bifidobacteriaceae;Bifidobacterium	OK148002
56	BL-U-4	Corynebacterium glaucum	IMMIB R-5091T	97.49	Bacteria;Actinobacteria;Actinomycetia;Mycobacteriales;Corynebacteriaceae;Corynebacterium	OK148005
57	BL-U-7	Corynebacterium appendicis	IMMIB R-3491T	97.59	Bacteria;Actinobacteria;Actinomycetia;Mycobacteriales;Corynebacteriaceae;Corynebacterium	OK148006
58	BL-U-8	Corynebacterium aquatimens	IMMIB L-2475T	96.99	Bacteria;Actinobacteria;Actinomycetia;Mycobacteriales;Corynebacteriaceae;Corynebacterium	OK148007
59	BL-V-101	Longibaculum muris	MT10-315-CC-1.2-2T	93.36	Bacteria;Firmicutes;Erysipelotrichia;Erysipelotrichales;Coprobacillaceae;Longibaculum	OK148011
60	BL-V-2	Corynebacterium appendicis	IMMIB R-3491T	97.48	Bacteria;Actinobacteria;Actinomycetia;Mycobacteriales;Corynebacteriaceae;Corynebacterium	OK148008
61	BL-V-3	Corynebacterium glaucum	IMMIB R-5091T	94.81	Bacteria;Actinobacteria;Actinomycetia;Mycobacteriales;Corynebacteriaceae;Corynebacterium	OK148009
62	C2-R-100	Bifidobacterium adolescentis	ATCC 15703T	98.9	Bacteria;Actinobacteria;Actinomycetia;Bifidobacteriales;Bifidobacteriaceae;Bifidobacterium	OK326131
63	C3-O-101	Bacteroides ovatus	ATCC 8483T	99	Bacteria;Bacteroidetes;Bacteroidia;Bacteroidales;Bacteroidaceae;Bacteroides	OK148015
64	C3-R-101	Blautia producta	ATCC 27340T	98.51	Bacteria;Firmicutes;Clostridia;Clostridiales;Lachnospiraceae;Blautia	OK148016
65	C3-R-102	Longicatena caecimuris	PG-426-CC-2T	94.16	Bacteria;Firmicutes;Erysipelotrichia;Erysipelotrichales;Erysipelotrichaceae;Clostridium_g36	OK161000
66	C3-R-111	Holdemanella biformis	DSM 3989T	97.66	Bacteria;Firmicutes;Erysipelotrichia;Erysipelotrichales;Erysipelotrichaceae;Holdemanella	OK148017
67	P1-S-103	Agathobaculum butyriciproducens	SR79T	97.83	Bacteria;Firmicutes;Clostridia;Clostridiales;Oscillospiraceae;Agathobaculum	OK148030
68	P1-U-1	Corynebacterium aquatimens	IMMIB L-2475T	98.27	Bacteria;Actinobacteria;Actinomycetia;Mycobacteriales;Corynebacteriaceae;Corynebacterium	OK148031
69	P1-U-2	Corynebacterium aquatimens	IMMIB L-2475T	97.79	Bacteria;Actinobacteria;Actinomycetia;Mycobacteriales;Corynebacteriaceae;Corynebacterium	OK326293
70	P1-V-1	Corynebacterium appendicis	IMMIB R-3491T	97.66	Bacteria;Actinobacteria;Actinomycetia;Mycobacteriales;Corynebacteriaceae;Corynebacterium	OK148033
71	P1-V-100	Bacteroides faecis	MAJ27T	98.38	Bacteria;Bacteroidetes;Bacteroidia;Bacteroidales;Bacteroidaceae;Bacteroides	OK148034
72	P2-J-102	Clostridium disporicum	DS1T	98.35	Bacteria;Firmicutes;Clostridia;Clostridiales;Clostridiaceae;Clostridium	OK148035
73	P2-J-103	Clostridium celatum	JCM 1394T	98.7	Bacteria;Firmicutes;Clostridia;Clostridiales;Clostridiaceae;Clostridium	OK148036
74	P3-O-101	Bacteroides thetaiotaomicron	VPI-5482T	99	Bacteria;Bacteroidetes;Bacteroidia;Bacteroidales;Bacteroidaceae;Bacteroides	OK148040
75	P3-R-105	Enterocloster aldensis	RMA 9741T	99	Bacteria;Firmicutes;Clostridia;Clostridiales;Lachnospiraceae;Enterocloster	OK148041
76	P3-R-106	Holdemanella biformis	DSM 3989T	98.16	Bacteria;Firmicutes;Erysipelotrichia;Erysipelotrichales;Erysipelotrichaceae;Holdemanella	OK148042
77	P3-U-100	Bacteroides ovatus	JCM 5824T	97.88	Bacteria;Bacteroidetes;Bacteroidia;Bacteroidales;Bacteroidaceae;Bacteroides	OK148047
78	P3-U-101	Bacteroides faecis	MAJ27T	98.37	Bacteria;Bacteroidetes;Bacteroidia;Bacteroidales;Bacteroidaceae;Bacteroides	OK148048
79	P3-U-103	Bacteroides faecis	MAJ27T	98.15	Bacteria;Bacteroidetes;Bacteroidia;Bacteroidales;Bacteroidaceae;Bacteroides	OK148049
80	P3-U-105	Bacteroides faecis	MAJ27T	98.15	Bacteria;Bacteroidetes;Bacteroidia;Bacteroidales;Bacteroidaceae;Bacteroides	OK148050
81	P3-U-2	Corynebacterium aquatimens	IMMIB L-2475T	97.6	Bacteria;Actinobacteria;Actinomycetia;Mycobacteriales;Corynebacteriaceae;Corynebacterium	OK148044
82	P3-U-4	Corynebacterium aquatimens	IMMIB L-2475T	98.22	Bacteria;Actinobacteria;Actinomycetia;Mycobacteriales;Corynebacteriaceae;Corynebacterium	OK148045
83	P3-U-5	Corynebacterium tuscaniense	ISS-5309T	97.48	Bacteria;Actinobacteria;Actinomycetia;Mycobacteriales;Corynebacteriaceae;Corynebacterium	OK148046
84	P3-V-1	Corynebacterium aquatimens	IMMIB L-2475T	97.79	Bacteria;Actinobacteria;Actinomycetia;Mycobacteriales;Corynebacteriaceae;Corynebacterium	OK148051
85	P3-V-2	Corynebacterium glaucum	IMMIB R-5091T	97.44	Bacteria;Actinobacteria;Actinomycetia;Mycobacteriales;Corynebacteriaceae;Corynebacterium	OK148052
86	P3-V-3	Corynebacterium thomssenii	DSM 44276T	96.9	Bacteria;Actinobacteria;Actinomycetia;Mycobacteriales;Corynebacteriaceae;Corynebacterium	OK148053
87	P3-V-4	Corynebacterium aquatimens	IMMIB L-2475T	98.28	Bacteria;Actinobacteria;Actinomycetia;Mycobacteriales;Corynebacteriaceae;Corynebacterium	OK148054
88	P3-V-5	Corynebacterium aquatimens	IMMIB L-2475T	96.92	Bacteria;Actinobacteria;Actinomycetia;Mycobacteriales;Corynebacteriaceae;Corynebacterium	OK148055
89	P3-V-6	Corynebacterium glaucum	IMMIB R-5091T	97.63	Bacteria;Actinobacteria;Actinomycetia;Mycobacteriales;Corynebacteriaceae;Corynebacterium	OK148056
90	S1-K-101	Clostridioides mangenotii	DSM 1289T	98.8	Bacteria;Firmicutes;Clostridia;Clostridiales;Peptostreptococcaceae;Clostridioides	MZ350197
91	S1-U-101	Bacteroides stercoris	ATCC 43183T	99.03	Bacteria;Bacteroidetes;Bacteroidia;Bacteroidales;Bacteroidaceae;Bacteroides	OK148060
92	S1-U-102	Bacteroides faecis	MAJ27T	98.37	Bacteria;Bacteroidetes;Bacteroidia;Bacteroidales;Bacteroidaceae;Bacteroides	OK148061
93	S1-U-104	Bacteroides faecis	MAJ27T	98.15	Bacteria;Bacteroidetes;Bacteroidia;Bacteroidales;Bacteroidaceae;Bacteroides	OK148062
94	S1-U-4	Niallia nealsonii	DSM 15077T	98.73	Bacteria;Firmicutes;Bacilli;Bacillales;Bacillaceae;Niallia	OK148059
95	T2-U-102	Bacteroides faecis	MAJ27T	98.41	Bacteria;Bacteroidetes;Bacteroidia;Bacteroidales;Bacteroidaceae;Bacteroides	OK148068
96	TA-R-100	Coprococcus catus	VPI-C6-61T	97.42	Bacteria;Firmicutes;Clostridia;Clostridiales;Lachnospiraceae;Frisingicoccus	OK148074
97	TA-R-102	Enterocloster aldensis	RMA 9741T	99.1	Bacteria;Firmicutes;Clostridia;Clostridiales;Lachnospiraceae;Enterocloster	OK148075
98	TA-R-104	Coprococcus catus	VPI-C6-61T	97.42	Bacteria;Firmicutes;Clostridia;Clostridiales;Lachnospiraceae;Frisingicoccus	OK148076
99	TA-R-2	Corynebacterium bouchesdurhonense	SN14T	97.27	Bacteria;Actinobacteria;Actinomycetia;Mycobacteriales;Corynebacteriaceae;Corynebacterium	OK148072
100	TA-R-3	Corynebacterium aquatimens	IMMIB L-2475T	97.86	Bacteria;Actinobacteria;Actinomycetia;Mycobacteriales;Corynebacteriaceae;Corynebacterium	OK148073
101	TG-R-101	Bifidobacterium adolescentis	ATCC 15703T	99.1	Bacteria;Actinobacteria;Actinomycetia;Bifidobacteriales;Bifidobacteriaceae;Bifidobacterium	OK148082
102	W1-O-101	Bacteroides ovatus	JCM 5824T	99	Bacteria;Bacteroidetes;Bacteroidia;Bacteroidales;Bacteroidaceae;Bacteroides	OK326508
103	W1-Q-101	Parabacteroides goldsteinii	DSM 19448T	97.72	Bacteria;Bacteroidetes;Bacteroidia;Bacteroidales;Porphyromonadaceae;Parabacteroides	OK148086
104	W1-R-101	Anaerotignum faecicola	KGMB 03357T	99.1	Bacteria;Firmicutes;Clostridia;Clostridiales;Lachnospiraceae;Anaerotignum	OK148087
105	W1-R-103	Catenibacterium mitsuokai	DSM 15897T	97.77	Bacteria;Firmicutes;Erysipelotrichia;Erysipelotrichales;Erysipelotrichaceae;Catenibacterium	OK148088
106	W1-S-101	Megamonas funiformis	YIT 11815T	98.76	Bacteria;Firmicutes;Negativicutes;Selenomonadales;Selenomonadaceae;Megamonas	OK148089
107	W1-S-104	Faecalibacterium prausnitzii	ATCC 27768T	98.07	Bacteria;Firmicutes;Clostridia;Clostridiales;Oscillospiraceae;Faecalibacterium	OK326522
108	W1-S-106	Megamonas funiformis	YIT 11815T	98.76	Bacteria;Firmicutes;Negativicutes;Selenomonadales;Selenomonadaceae;Megamonas	OK148090
109	W1-U-100	Bacteroides faecis	MAJ27T	98.15	Bacteria;Bacteroidetes;Bacteroidia;Bacteroidales;Bacteroidaceae;Bacteroides	OK148094
110	W1-U-102	Bacteroides faecis	MAJ27T	98.41	Bacteria;Bacteroidetes;Bacteroidia;Bacteroidales;Bacteroidaceae;Bacteroides	OK148095
111	W1-U-104	Bacteroides stercoris	ATCC 43183T	99.03	Bacteria;Bacteroidetes;Bacteroidia;Bacteroidales;Bacteroidaceae;Bacteroides	OK148096
112	W1-U-2	Corynebacterium aquatimens	IMMIB L-2475T	97.86	Bacteria;Actinobacteria;Actinomycetia;Mycobacteriales;Corynebacteriaceae;Corynebacterium	OK148093
113	W1-V-1	Corynebacterium glaucum	IMMIB R-5091T	94.83	Bacteria;Actinobacteria;Actinomycetia;Mycobacteriales;Corynebacteriaceae;Corynebacterium	OK148097
114	W1-V-2	Corynebacterium aquatimens	IMMIB L-2475T	97.65	Bacteria;Actinobacteria;Actinomycetia;Mycobacteriales;Corynebacteriaceae;Corynebacterium	OK148098
115	Y1-J-100	Coprococcus catus	VPI-C6-61T	97.84	Bacteria;Firmicutes;Clostridia;Clostridiales;Lachnospiraceae;Frisingicoccus	OK148100
116	Y1-J-103	Anaerobutyricum hallii	ATCC 27751	97.81	Bacteria;Firmicutes;Clostridia;Clostridiales;Lachnospiraceae;Anaerobutyricum	OK148101
117	Y1-J-108	Faecalibacterium prausnitzii	ATCC 27768T	98.13	Bacteria;Firmicutes;Clostridia;Clostridiales;Oscillospiraceae;Faecalibacterium	ON394562
118	Y2-H-100	Parabacteroides goldsteinii	DSM 19448T	97.86	Bacteria;Bacteroidetes;Bacteroidia;Bacteroidales;Porphyromonadaceae;Parabacteroides	MZ350203
119	Y2-H-103	Parabacteroides goldsteinii	DSM 19448T	97.86	Bacteria;Bacteroidetes;Bacteroidia;Bacteroidales;Porphyromonadaceae;Parabacteroides	MZ350204
120	Y2-H-109	Parabacteroides goldsteinii	DSM 19448T	97.86	Bacteria;Bacteroidetes;Bacteroidia;Bacteroidales;Porphyromonadaceae;Parabacteroides	MZ350205
121	Y2-J-100	Prevotella copri	CB7T	98.09	Bacteria;Bacteroidetes;Bacteroidia;Bacteroidales;Prevotellaceae;Prevotella	OK326601
122	Y2-K-101	Clostridioides mangenotii	DSM 1289T	98.8	Bacteria;Firmicutes;Clostridia;Clostridiales;Peptostreptococcaceae;Clostridioides	MZ350206
123	Y2-R-100	Holdemanella biformis	DSM 3989T	98.16	Bacteria;Firmicutes;Erysipelotrichia;Erysipelotrichales;Erysipelotrichaceae;Holdemanella	OK148106
124	Y2-S-100	Coprococcus catus	VPI-C6-6T	97.49	Bacteria;Firmicutes;Clostridia;Clostridiales;Lachnospiraceae;Frisingicoccus	OK148107
125	Y2-S-101	Megamonas funiformis	YIT 11815T	98.8	Bacteria;Firmicutes;Negativicutes;Selenomonadales;Selenomonadaceae;Megamonas	OK148108
126	Y2-S-102	Faecalibacterium prausnitzii	ATCC 27768T	98.07	Bacteria;Firmicutes;Clostridia;Clostridiales;Oscillospiraceae;Faecalibacterium	OK326633
127	Y2-T-101	Bacteroides xylanisolvens	XB1AT	98.49	Bacteria;Bacteroidetes;Bacteroidia;Bacteroidales;Bacteroidaceae;Bacteroides	OK148109
128	Y2-T-103	Bacteroides ovatus	JCM 5824T	98.9	Bacteria;Bacteroidetes;Bacteroidia;Bacteroidales;Bacteroidaceae;Bacteroides	OK148111
129	Y3-F-103	Bacteroides cellulosilyticus	DSM 14838T	98.7	Bacteria;Bacteroidetes;Bacteroidia;Bacteroidales;Bacteroidaceae;Bacteroides	MZ350212
130	Y3-G-4	Corynebacterium tuscaniense	ISS-5309T	97.48	Bacteria;Actinobacteria;Actinomycetia;Mycobacteriales;Corynebacteriaceae;Corynebacterium	OK326652
131	Y3-J-101	Coprococcus catus	VPI-C6-61T	97.72	Bacteria;Firmicutes;Clostridia;Clostridiales;Lachnospiraceae;Frisingicoccus	OK148112
132	Y3-S-104	Clostridium innocuum	ATCC 14501T	97.94	Bacteria;Firmicutes;Erysipelotrichia;Erysipelotrichales;Erysipelotrichaceae;Longicatena	OK161001
133	Y3-S-106	Coprococcus catus	VPI-C6-61T	97.57	Bacteria;Firmicutes;Clostridia;Clostridiales;Lachnospiraceae;Frisingicoccus	OK148116
134	Y3-U-100	Bacteroides faecis	MAJ27T	98.15	Bacteria;Bacteroidetes;Bacteroidia;Bacteroidales;Bacteroidaceae;Bacteroides	OK148117
