# Supplementary material for: Insight into gut dysbiosis of patients with inflammatory bowel disease and ischemic colitis
Source: Front Microbiol. 2023 May 11;14:1174832. doi: 10.3389/fmicb.2023.1174832 (PMC10211348; doi:10.3389/fmicb.2023.1174832)
Supplement: Supplementary file 8 [file Table_8.xlsx]

## Sheet: Table S8
Supplementary Table S8
Novel bacterial strains with potential probiotics isolated from healthy individual's faecal samples.
SN	Strains	Top hit species	Strain	16S rRNA gene sequence similarity (%)	Classification	NCBI accession numbers
1	P1-S-103	Agathobaculum butyriciproducens	SR79T	97.83	Bacteria;Firmicutes;Clostridia;Clostridiales;Oscillospiraceae;Agathobaculum	OK148030
2	B2-R-115	Akkermansia muciniphila	ATCC BAA-835T	98.81	Bacteria;Verrucomicrobia;Verrucomicrobiae;Verrucomicrobiales;Akkermansiaceae;Akkermansia	OK147942
3	B1-V-101	Bacteroides thetaiotaomicron	VPI-5482T	97.64	Bacteria;Bacteroidetes;Bacteroidia;Bacteroidales;Bacteroidaceae;Bacteroides	OK147932
4	BA-T-100	Bacteroides xylanisolvens	XB1AT	98.35	Bacteria;Bacteroidetes;Bacteroidia;Bacteroidales;Bacteroidaceae;Bacteroides	OK147967
5	T2-T-101	Bacteroides xylanisolvens	XB1AT	98.23	Bacteria;Bacteroidetes;Bacteroidia;Bacteroidales;Bacteroidaceae;Bacteroides	OK148067
6	TG-T-102	Bacteroides xylanisolvens	XB1AT	98.63	Bacteria;Bacteroidetes;Bacteroidia;Bacteroidales;Bacteroidaceae;Bacteroides	OK148083
7	Y2-T-101	Bacteroides xylanisolvens	XB1AT	98.49	Bacteria;Bacteroidetes;Bacteroidia;Bacteroidales;Bacteroidaceae;Bacteroides	OK148109
8	B2-R-119	Barnesiella intestinihominis	YIT 11860	98.69	Bacteria;Bacteroidetes;Bacteroidia;Bacteroidales;Barnesiellaceae;Barnesiella	OK147946
9	TG-R-101	Bifidobacterium adolescentis	ATCC 15703T	99.1	Bacteria;Actinobacteria;Actinomycetia;Bifidobacteriales;Bifidobacteriaceae;Bifidobacterium	OK148082
10	BL-T-100	Bifidobacterium faecale	CU3-7T	98.9	Bacteria;Actinobacteria;Actinomycetia;Bifidobacteriales;Bifidobacteriaceae;Bifidobacterium	OK148002
11	Y1-O-100	Bifidobacterium longum	ATCC 15707T	98.3	Bacteria;Actinobacteria;Actinomycetia;Bifidobacteriales;Bifidobacteriaceae;Bifidobacterium	OK148104
12	BF-R-102	Bifidobacterium pseudocatenulatum	DSM 20438T	98.9	Bacteria;Actinobacteria;Actinomycetia;Bifidobacteriales;Bifidobacteriaceae;Bifidobacterium	OK147980
13	M3-R-103	Bifidobacterium pseudocatenulatum	B1279T	98.9	Bacteria;Actinobacteria;Actinomycetia;Bifidobacteriales;Bifidobacteriaceae;Bifidobacterium	OK148023
14	C3-R-101	Blautia producta	ATCC 27340T	98.51	Bacteria;Firmicutes;Clostridia;Clostridiales;Lachnospiraceae;Blautia	OK148016
15	B1-J-100	Blautia wexlerae	5_1_39BFAAT	94.11	Bacteria;Firmicutes;Clostridia;Clostridiales;Lachnospiraceae;Blautia	OK147929
16	BG-O-102	Collinsella aerofaciens	ATCC 25986T	97.44	Bacteria;Actinobacteria;Coriobacteriia;Coriobacteriales;Coriobacteriaceae;Collinsella	OK147987
17	B1-R-103	Coprococcus catus	VPI-C6-61T	97.77	Bacteria;Firmicutes;Clostridia;Clostridiales;Lachnospiraceae;Frisingicoccus	OK147931
18	B2-R-112	Coprococcus catus	VPI-C6-61T	97.34	Bacteria;Firmicutes;Clostridia;Clostridiales;Lachnospiraceae;Frisingicoccus	OK147940
19	BF-R-101	Coprococcus catus	VPI-C6-61T	97.49	Bacteria;Firmicutes;Clostridia;Clostridiales;Lachnospiraceae;Frisingicoccus	OK147979
20	Y1-J-100	Coprococcus catus	VPI-C6-61T	97.84	Bacteria;Firmicutes;Clostridia;Clostridiales;Lachnospiraceae;Frisingicoccus	OK148100
21	Y2-S-100	Coprococcus catus	VPI-C6-6T	97.49	Bacteria;Firmicutes;Clostridia;Clostridiales;Lachnospiraceae;Frisingicoccus	OK148107
22	TA-R-3	Corynebacterium aquatimens	IMMIB L-2475T	97.86	Bacteria;Actinobacteria;Actinomycetia;Mycobacteriales;Corynebacteriaceae;Corynebacterium	OK148073
23	B5-R-101	Corynebacterium aurimucosum	IMMIB D-1488T	98.8	Bacteria;Actinobacteria;Actinomycetia;Mycobacteriales;Corynebacteriaceae;Corynebacterium	OK147962
24	BL-R-1	Corynebacterium pilbarense	IMMIB WACC 658T	98.41	Bacteria;Actinobacteria;Actinomycetia;Mycobacteriales;Corynebacteriaceae;Corynebacterium	OK147994
25	BF-R-2	Corynebacterium singulare	IBS B52218T	96.2	Bacteria;Actinobacteria;Actinomycetia;Mycobacteriales;Corynebacteriaceae;Corynebacterium	OK147978
26	TA-R-102	Enterocloster aldensis	RMA 9741T	99.1	Bacteria;Firmicutes;Clostridia;Clostridiales;Lachnospiraceae;Enterocloster	OK148075
27	BF-R-105	Faecalicatena fissicatena	DSM 3598T	95.12	Bacteria;Firmicutes;Clostridia;Clostridiales;Lachnospiraceae;Faecalicatena	OK160997
28	B2-Q-110	Parabacteroides distasonis	ATCC 8503	98.45	Bacteria;Bacteroidetes;Bacteroidia;Bacteroidales;Porphyromonadaceae;Parabacteroides	OK147937
29	B2-S-102	Parabacteroides distasonis	ATCC 8503	98.8	Bacteria;Bacteroidetes;Bacteroidia;Bacteroidales;Porphyromonadaceae;Parabacteroides	OK147950
30	BB1-J-100	Parabacteroides distasonis	ATCC 8503T	98.43	Bacteria;Bacteroidetes;Bacteroidia;Bacteroidales;Porphyromonadaceae;Parabacteroides	OK147969
31	BL-T-105	Parabacteroides distasonis	JCM 5825T	98.51	Bacteria;Bacteroidetes;Bacteroidia;Bacteroidales;Porphyromonadaceae;Parabacteroides	OK148003
32	Y3-G-102	Parabacteroides distasonis	ATCC 8503T	98.43	Bacteria;Bacteroidetes;Bacteroidia;Bacteroidales;Porphyromonadaceae;Parabacteroides	MZ350190
33	TA-V-105	Parabacteroides goldsteinii	DSM 19448T	97.75	Bacteria;Bacteroidetes;Bacteroidia;Bacteroidales;Porphyromonadaceae;Parabacteroides	OK148077
34	W1-Q-101	Parabacteroides goldsteinii	DSM 19448T	97.72	Bacteria;Bacteroidetes;Bacteroidia;Bacteroidales;Porphyromonadaceae;Parabacteroides	OK148086
35	Y2-Q-102	Parabacteroides merdae	ATCC 43184T	99.1	Bacteria;Bacteroidetes;Bacteroidia;Bacteroidales;Porphyromonadaceae;Parabacteroides	OK148105
36	Y2-T-102	Parabacteroides merdae	ATCC 43184T	97.05	Bacteria;Bacteroidetes;Bacteroidia;Bacteroidales;Porphyromonadaceae;Parabacteroides	OK148110
37	B2-G-106	Paraprevotella clara	YIT 11840	98.58	Bacteria;Bacteroidetes;Bacteroidia;Bacteroidales;Prevotellaceae;Paraprevotella	OK325732
38	B2-R-102	Prevotella copri	CB7(T)	96.95	Bacteria;Bacteroidetes;Bacteroidia;Bacteroidales;Prevotellaceae;Prevotella	OK147939
39	Y2-J-100	Prevotella copri	CB7T	98.09	Bacteria;Bacteroidetes;Bacteroidia;Bacteroidales;Prevotellaceae;Prevotella	OK326601
40	BL-R-123	Ruminococcus lactaris	ATCC 29176T	97.32	Bacteria;Firmicutes;Clostridia;Clostridiales;Lachnospiraceae;Mediterraneibacter	OK160999
